# Supplementary material for: tert-Butyl 2-(4-chloro­benzo­yl)-2-methyl­propanoate
Source: Acta Crystallogr Sect E Struct Rep Online. 2010 Jan 30;66(Pt 2):o493–4. doi: 10.1107/S1600536810003156 (PMC2979824; doi:10.1107/S1600536810003156)
Supplement: Supplementary file 2 [file e-66-0o493-Isup2.hkl]

#
# h,k,l, Fc-squared, Fo-squared, sigma(Fo-squared) and status flag
#
data_I
_shelx_title ' jmccek in P -1'
_shelx_refln_list_code          4
_shelx_F_calc_maximum      103.20
_exptl_crystal_F_000       300.00
_reflns_d_resolution_high  0.8418
 
loop_
 _symmetry_equiv_pos_as_xyz
 'x, y, z'
 '-x, -y, -z'
 
_cell_length_a     8.6010
_cell_length_b     9.2140
_cell_length_c    11.0330
_cell_angle_alpha  72.670
_cell_angle_beta   74.620
_cell_angle_gamma  74.020
 
_shelx_F_squared_multiplier     1.000
 
loop_
 _refln_index_h
 _refln_index_k
 _refln_index_l
 _refln_F_squared_calc
 _refln_F_squared_meas
 _refln_F_squared_sigma
 _refln_observed_status
   1   0   0      347.27      359.28      2.97 o
   2   0   0       59.66       65.97      1.96 o
   3   0   0       11.75        6.05      1.16 o
   4   0   0      203.25      182.81      5.12 o
   5   0   0        9.44       10.44      1.50 o
   6   0   0      121.35      115.52      3.16 o
   7   0   0        6.66        6.94      2.15 o
   8   0   0       56.29       57.20      2.86 o
   9   0   0        0.82       -5.56      6.21 o
  -9   1   0        1.12       -1.65      6.24 o
  -8   1   0        5.87       -0.46      5.78 o
  -7   1   0      129.67      125.03      3.82 o
  -6   1   0      129.96      132.12      3.95 o
  -5   1   0        6.23        4.79      1.64 o
  -4   1   0        0.40        0.57      1.22 o
  -3   1   0      697.32      678.49      7.80 o
  -2   1   0        5.47        5.39      0.93 o
  -1   1   0     3016.63     2852.97      9.77 o
   0   1   0      117.20      122.48      2.82 o
   1   1   0      267.54      253.11      2.81 o
   2   1   0       78.25       79.70      2.37 o
   3   1   0      185.00      187.59      4.43 o
   4   1   0      144.36      154.04      4.23 o
   5   1   0      207.05      201.83      5.25 o
   6   1   0        9.99        8.42      1.94 o
   7   1   0        0.11        0.79      2.06 o
   8   1   0       25.96       29.38      2.49 o
   9   1   0        2.35        2.52      2.58 o
  -9   2   0        1.04        1.73      6.67 o
  -8   2   0        0.02        2.06      2.48 o
  -7   2   0        2.46       -0.51      2.18 o
  -6   2   0       50.31       49.50      2.47 o
  -5   2   0       61.47       60.11      2.21 o
  -4   2   0      410.83      417.15      7.85 o
  -3   2   0       53.12       58.09      1.71 o
  -2   2   0       24.47       21.30      1.16 o
  -1   2   0     1366.50     1339.15      8.67 o
   0   2   0      574.51      577.05      3.56 o
   1   2   0     2854.04     2789.09     11.04 o
   2   2   0     5749.39     5460.90     17.51 o
   3   2   0      126.56      135.98      4.07 o
   4   2   0      201.89      219.04      5.35 o
   5   2   0        0.08        1.31      3.61 o
   6   2   0       18.02       19.37      2.03 o
   7   2   0        4.00        6.42      2.07 o
   8   2   0        7.48        1.72      5.44 o
   9   2   0       28.75       31.69      2.90 o
  -8   3   0        4.69        6.28      2.61 o
  -7   3   0        0.66       -2.69      5.66 o
  -6   3   0        1.65        1.87      4.87 o
  -5   3   0      287.61      274.60      7.34 o
  -4   3   0      137.98      132.67      3.85 o
  -3   3   0       54.58       48.73      1.60 o
  -2   3   0      363.22      381.39      6.52 o
  -1   3   0       21.73       15.16      1.07 o
   0   3   0       97.58       94.72      2.07 o
   1   3   0      159.17      174.17      4.04 o
   2   3   0       76.24       87.81      2.55 o
   3   3   0     2220.67     2272.93     14.52 o
   4   3   0      273.28      295.06      6.42 o
   5   3   0       51.83       50.56      1.86 o
   6   3   0        5.41        6.23      1.98 o
   7   3   0       10.51       11.48      2.18 o
   8   3   0       18.04       18.69      2.34 o
   9   3   0        1.23       -2.07      6.13 o
  -8   4   0        3.40        2.54      6.28 o
  -7   4   0        3.85       -2.64      2.64 o
  -6   4   0       19.45        9.63      2.37 o
  -5   4   0        1.19        1.71      2.04 o
  -4   4   0      153.04      148.08      4.48 o
  -3   4   0       14.78       14.11      1.66 o
  -2   4   0      655.08      661.19      9.44 o
  -1   4   0        9.99        9.81      1.22 o
   0   4   0      150.66      136.93      3.17 o
   1   4   0      278.02      261.44      5.36 o
   2   4   0       22.94       25.99      1.23 o
   3   4   0      479.73      504.49      7.91 o
   4   4   0       16.29       16.15      1.51 o
   5   4   0       68.93       70.55      2.25 o
   6   4   0       85.55       93.38      2.71 o
   7   4   0        0.02        1.97      2.07 o
   8   4   0       11.96       13.64      2.51 o
   9   4   0        1.29        2.48      2.52 o
  -7   5   0        6.54       -6.37      6.37 o
  -6   5   0        4.42        6.23      2.39 o
  -5   5   0        6.00        7.79      2.10 o
  -4   5   0        5.09        8.51      1.99 o
  -3   5   0      396.28      390.56      9.34 o
  -2   5   0        0.03       -0.52      3.63 o
  -1   5   0       30.82       23.75      1.60 o
   0   5   0       22.84       25.97      1.01 o
   1   5   0      133.52      126.09      3.78 o
   2   5   0       87.16       93.55      2.57 o
   3   5   0      180.18      162.97      5.19 o
   4   5   0        2.59        0.33      1.64 o
   5   5   0      102.16      102.70      3.26 o
   6   5   0       11.49       10.70      2.14 o
   7   5   0       62.03       61.85      2.67 o
   8   5   0       11.82        9.99      2.53 o
   9   5   0        0.01        1.29      2.62 o
  -6   6   0        6.16       12.02      2.53 o
  -5   6   0       41.58       45.56      2.74 o
  -4   6   0        6.26        7.45      2.05 o
  -3   6   0        2.89        0.71      2.07 o
  -2   6   0       33.73       33.39      2.14 o
  -1   6   0       10.48       11.58      1.82 o
   0   6   0      285.98      293.29      5.38 o
   1   6   0       20.55       21.90      1.85 o
   2   6   0       26.91       24.09      1.83 o
   3   6   0        0.00        2.40      1.78 o
   4   6   0        3.74       -4.83      4.83 o
   5   6   0        1.76        4.69      2.03 o
   6   6   0       25.17       26.02      2.28 o
   7   6   0       12.79       20.07      2.44 o
   8   6   0        0.39        0.00      6.02 o
   9   6   0        1.26        2.59      6.20 o
  -5   7   0        1.04       -1.54      5.97 o
  -4   7   0        1.04        3.73      2.33 o
  -3   7   0        0.74        0.50      2.05 o
  -2   7   0        2.34        0.00      4.87 o
  -1   7   0       22.83       26.65      2.17 o
   0   7   0        0.23        1.23      3.20 o
   1   7   0       37.10       45.03      2.20 o
   2   7   0        7.40        4.47      2.02 o
   3   7   0        1.08       -4.75      4.75 o
   4   7   0       23.79       29.71      2.22 o
   5   7   0        1.59        2.28      4.69 o
   6   7   0        4.90       -0.85      5.55 o
   7   7   0        1.92       -2.13      5.68 o
   8   7   0        0.54        1.88      5.66 o
  -4   8   0        0.63        1.31      2.45 o
  -3   8   0        5.78        8.34      2.41 o
  -2   8   0        0.69        2.35      5.18 o
  -1   8   0        0.49       -1.60      4.92 o
   0   8   0        0.01       -1.34      1.34 o
   1   8   0        5.82        6.04      1.99 o
   2   8   0       14.25       11.99      2.05 o
   3   8   0        0.23       -3.75      4.77 o
   4   8   0        2.07        1.82      4.83 o
   5   8   0       16.59       18.49      2.42 o
   6   8   0        0.70        3.11      2.40 o
   7   8   0        1.21        1.81      5.96 o
  -3   9   0        4.30        0.54      5.62 o
  -2   9   0        0.78       -6.04      6.04 o
  -1   9   0        4.05        8.84      2.38 o
   0   9   0        0.05        1.81      3.64 o
   1   9   0        0.20       -5.06      5.06 o
   2   9   0        0.19       -2.58      5.31 o
   3   9   0       58.76       68.48      2.94 o
   4   9   0       11.32       14.90      2.42 o
   5   9   0        0.07       -5.89      5.89 o
   6   9   0        0.10        2.65      5.61 o
   0  10   0        0.96       -4.34      4.34 o
   1  10   0        1.20        1.49      2.42 o
   2  10   0        2.19        6.03      2.37 o
   3  10   0        3.26       -2.77      5.69 o
   4  10   0        2.81        0.53      6.04 o
  -3 -10   1        5.98        5.91      2.66 o
  -2 -10   1        0.25       -6.10      6.10 o
  -1 -10   1        0.09        1.98      2.48 o
  -6  -9   1        4.94        2.50      6.37 o
  -5  -9   1        0.94        7.22      2.57 o
  -4  -9   1        4.77        6.97      2.44 o
  -3  -9   1        0.03       -4.11      5.48 o
  -2  -9   1        3.41        0.72      2.35 o
  -1  -9   1        0.99        0.79      2.21 o
   0  -9   1        1.26        3.13      1.58 o
   1  -9   1        0.07       -5.54      5.57 o
   2  -9   1        0.11        2.80      5.68 o
  -7  -8   1        0.43        1.90      5.99 o
  -6  -8   1       11.73       12.52      2.63 o
  -5  -8   1        0.48        0.13      2.29 o
  -4  -8   1       11.55       13.22      2.40 o
  -3  -8   1        0.39        2.17      4.81 o
  -2  -8   1        2.59        2.12      4.52 o
  -1  -8   1        5.74        2.49      2.01 o
   0  -8   1        0.50       -0.22      2.66 o
   1  -8   1       18.31       19.09      2.39 o
   2  -8   1        4.29        6.43      2.27 o
   3  -8   1        0.68        0.50      2.35 o
   4  -8   1        8.28       10.59      2.56 o
  -8  -7   1        1.10       -1.12      6.31 o
  -7  -7   1        2.73        2.79      2.54 o
  -6  -7   1        0.35        4.33      2.34 o
  -5  -7   1        0.21       -4.85      4.85 o
  -4  -7   1       15.99       13.22      2.16 o
  -3  -7   1        3.36       -1.70      4.77 o
  -2  -7   1       16.69       16.78      2.04 o
  -1  -7   1        7.86        6.88      1.96 o
   0  -7   1       12.36       12.77      2.08 o
   1  -7   1       25.40       25.42      2.14 o
   2  -7   1        0.30       -2.82      4.87 o
   3  -7   1        0.29       -0.63      4.66 o
   4  -7   1       20.06       26.65      2.55 o
   5  -7   1        0.89       -2.34      5.83 o
  -8  -6   1        7.80       11.33      2.59 o
  -7  -6   1        0.27        2.05      5.82 o
  -6  -6   1        9.08        9.93      2.19 o
  -5  -6   1       14.44       13.29      2.26 o
  -4  -6   1       10.77       11.98      2.00 o
  -3  -6   1       12.89       15.33      1.99 o
  -2  -6   1        0.31        1.93      4.24 o
  -1  -6   1       65.45       66.89      2.20 o
   0  -6   1       47.76       48.02      1.58 o
   1  -6   1        2.28        2.03      4.44 o
   2  -6   1        9.50        8.49      2.00 o
   3  -6   1      151.59      143.77      4.36 o
   4  -6   1        0.10       -4.78      4.78 o
   5  -6   1        0.50        4.09      2.45 o
   6  -6   1        8.44        7.99      2.63 o
  -9  -5   1        6.45        8.60      2.85 o
  -8  -5   1       10.73       15.27      2.60 o
  -7  -5   1        6.31        6.66      2.21 o
  -6  -5   1        8.73        8.47      2.15 o
  -5  -5   1       10.86       11.13      2.01 o
  -4  -5   1        1.47       -1.55      4.40 o
  -3  -5   1      167.85      173.24      4.94 o
  -2  -5   1       89.35       96.18      2.97 o
  -1  -5   1       33.40       33.57      1.56 o
   0  -5   1      300.94      299.48      4.97 o
   1  -5   1      219.57      214.94      5.67 o
   2  -5   1       41.17       42.51      2.00 o
   3  -5   1       79.11       78.47      2.41 o
   4  -5   1        7.38        9.81      2.05 o
   5  -5   1        0.20        0.32      2.05 o
   6  -5   1       16.97       21.54      2.49 o
   7  -5   1        2.16        3.28      2.57 o
  -9  -4   1        0.50        3.36      2.62 o
  -8  -4   1        0.46        1.19      2.40 o
  -7  -4   1       29.70       24.15      2.33 o
  -6  -4   1       47.07       43.91      2.37 o
  -5  -4   1       43.42       43.17      2.19 o
  -4  -4   1       31.97       33.33      1.76 o
  -3  -4   1      202.11      221.62      6.17 o
  -2  -4   1      213.61      222.70      5.60 o
  -1  -4   1      207.09      208.95      5.26 o
   0  -4   1       20.17       21.62      1.70 o
   1  -4   1        6.62        6.07      1.24 o
   2  -4   1      360.15      349.80      7.27 o
   3  -4   1       38.82       41.48      1.84 o
   4  -4   1      116.45      105.96      2.87 o
   5  -4   1       47.46       45.40      2.48 o
   6  -4   1        1.28       -1.24      4.89 o
   7  -4   1        3.06        0.73      5.75 o
   8  -4   1        9.37       10.12      2.81 o
  -9  -3   1        1.07       -6.46      6.56 o
  -8  -3   1        9.87        2.51      5.78 o
  -7  -3   1        9.01       10.50      2.16 o
  -6  -3   1       85.21       87.59      2.65 o
  -5  -3   1       42.55       46.28      1.93 o
  -4  -3   1        2.96        3.92      1.41 o
  -3  -3   1      361.70      378.38      6.82 o
  -2  -3   1       40.32       34.43      1.21 o
  -1  -3   1      107.84      110.27      3.18 o
   0  -3   1       76.77       75.47      2.98 o
   1  -3   1       17.83       16.49      1.10 o
   2  -3   1     1465.81     1520.40     12.40 o
   3  -3   1       58.86       58.73      1.71 o
   4  -3   1       64.32       61.46      2.00 o
   5  -3   1        9.83        9.10      1.96 o
   6  -3   1       51.34       48.96      2.48 o
   7  -3   1       23.82       23.75      2.63 o
   8  -3   1       10.99        8.08      2.66 o
  -9  -2   1        0.16        4.04      2.54 o
  -8  -2   1       10.99        9.81      2.44 o
  -7  -2   1        9.43        0.37      5.40 o
  -6  -2   1      137.83      135.80      4.11 o
  -5  -2   1      203.17      218.92      6.54 o
  -4  -2   1       10.18        6.69      1.31 o
  -3  -2   1      666.04      696.90      8.19 o
  -2  -2   1      166.26      145.83      3.91 o
  -1  -2   1      162.13      162.52      3.64 o
   0  -2   1       58.21       71.62      1.46 o
   1  -2   1     2239.39     2229.90     11.55 o
   2  -2   1      428.01      461.33      6.31 o
   3  -2   1      244.27      273.96      5.83 o
   4  -2   1       52.01       51.13      1.71 o
   5  -2   1      298.00      286.04      7.82 o
   6  -2   1       68.44       63.47      2.50 o
   7  -2   1       33.06       32.49      2.43 o
   8  -2   1        3.13        6.85      2.53 o
   9  -2   1        0.60        1.43      6.00 o
  -9  -1   1        1.26        0.27      5.79 o
  -8  -1   1        8.17       12.41      2.50 o
  -7  -1   1       33.48       33.70      2.35 o
  -6  -1   1       10.89       10.64      2.02 o
  -5  -1   1       30.77       31.10      1.74 o
  -4  -1   1        7.29       11.38      1.30 o
  -3  -1   1      343.02      368.37      5.92 o
  -2  -1   1     1699.98     1625.25      9.80 o
  -1  -1   1     6448.46     5725.15     52.83 o
   0  -1   1     3188.24     2889.45      6.92 o
   1  -1   1     2034.77     1905.87      8.56 o
   2  -1   1     1034.08     1002.38      8.01 o
   3  -1   1      332.40      367.58      5.92 o
   4  -1   1      735.87      736.56      9.45 o
   5  -1   1       49.14       52.04      1.87 o
   6  -1   1       35.47       34.55      2.28 o
   7  -1   1       43.77       46.73      2.45 o
   8  -1   1        9.78       10.74      2.47 o
   9  -1   1        3.92       16.98      2.77 o
  -9   0   1        0.06        1.43      2.61 o
  -8   0   1       35.05       38.00      2.78 o
  -7   0   1       24.94       17.90      2.34 o
  -6   0   1        0.28       -4.79      4.79 o
  -5   0   1       11.41       13.49      1.60 o
  -4   0   1      591.51      607.44      8.52 o
  -3   0   1     1647.66     1618.68     11.53 o
  -2   0   1      173.47      155.56      3.64 o
  -1   0   1     2077.86     1830.34      7.68 o
   0   0   1       38.14       36.26      0.71 o
   1   0   1      932.92      865.22      4.78 o
   2   0   1       42.54       43.66      1.28 o
   3   0   1      633.83      622.16      7.15 o
   4   0   1       15.84       19.84      1.25 o
   5   0   1        6.40        7.84      1.41 o
   6   0   1       40.93       43.27      2.17 o
   7   0   1      191.08      192.28      5.41 o
   8   0   1        0.41        0.31      2.17 o
   9   0   1        3.31        1.56      5.76 o
  -9   1   1        1.89       -1.41      6.67 o
  -8   1   1        0.08       -5.41      5.41 o
  -7   1   1        7.03        1.60      5.25 o
  -6   1   1        8.42        7.95      2.08 o
  -5   1   1      135.86      143.90      4.03 o
  -4   1   1        8.39       10.80      1.33 o
  -3   1   1       64.79       66.40      1.75 o
  -2   1   1      840.54      804.40      7.55 o
  -1   1   1     2569.60     2432.96      9.62 o
   0   1   1      106.62      107.66      3.88 o
   1   1   1     4670.71     4300.74     38.64 o
   2   1   1      117.90      101.96      2.75 o
   3   1   1        0.39        1.89      1.05 o
   4   1   1      163.54      173.05      4.85 o
   5   1   1      199.42      218.34      6.16 o
   6   1   1        0.76        3.50      1.85 o
   7   1   1       35.44       35.62      2.35 o
   8   1   1       19.97       22.44      2.38 o
   9   1   1        0.05       -2.78      5.87 o
  -8   2   1        0.01        1.00      5.49 o
  -7   2   1        1.84        0.85      4.97 o
  -6   2   1      322.59      321.87      9.59 o
  -5   2   1      168.87      163.20      4.82 o
  -4   2   1       45.36       42.64      1.69 o
  -3   2   1        9.49        8.71      1.19 o
  -2   2   1       90.85       96.62      2.88 o
  -1   2   1       52.50       46.69      1.42 o
   0   2   1       79.07       75.74      1.53 o
   1   2   1       59.01       65.13      1.96 o
   2   2   1     4097.15     3871.27     14.26 o
   3   2   1       97.25       98.19      2.95 o
   4   2   1        0.46       -2.77      2.77 o
   5   2   1        8.00        1.26      3.52 o
   6   2   1       32.17       31.82      2.06 o
   7   2   1        8.73        0.69      5.13 o
   8   2   1       61.23       55.58      2.69 o
   9   2   1       16.10       18.35      2.73 o
  10   2   1        3.41       -6.42      6.42 o
  -8   3   1        0.97        2.40      2.54 o
  -7   3   1        0.16       -0.69      5.27 o
  -6   3   1        0.02       -5.02      5.02 o
  -5   3   1        2.03       -4.28      4.82 o
  -4   3   1       35.66       29.87      1.85 o
  -3   3   1       86.01       86.36      2.71 o
  -2   3   1       11.98       13.00      1.17 o
  -1   3   1      515.78      507.51      6.56 o
   0   3   1     1609.12     1575.97     16.91 o
   1   3   1      884.93      869.25      7.66 o
   2   3   1     2284.52     2284.62     12.57 o
   3   3   1      828.22      812.27      8.66 o
   4   3   1       19.57       20.98      1.31 o
   5   3   1        0.02       -3.70      3.70 o
   6   3   1       32.00       35.22      2.10 o
   7   3   1       13.99       10.09      2.23 o
   8   3   1       20.59       17.58      2.41 o
   9   3   1        0.01        4.05      2.60 o
  10   3   1        9.60       15.44      2.91 o
  -7   4   1       18.33       25.45      2.66 o
  -6   4   1       11.61       14.20      2.19 o
  -5   4   1      115.21      108.40      3.00 o
  -4   4   1      414.04      404.97      9.49 o
  -3   4   1        4.67        6.32      1.58 o
  -2   4   1      175.75      184.08      4.91 o
  -1   4   1      131.30      124.48      3.91 o
   0   4   1      463.82      440.55      4.64 o
   1   4   1       75.51       76.55      2.48 o
   2   4   1        1.63        1.97      1.05 o
   3   4   1       76.46       83.60      2.46 o
   4   4   1      474.60      465.11      8.24 o
   5   4   1      275.09      265.46      7.28 o
   6   4   1        0.23        0.16      4.70 o
   7   4   1      119.78      113.91      3.59 o
   8   4   1       10.30       10.44      2.26 o
   9   4   1        0.22       -6.00      6.00 o
  -7   5   1        9.21       13.17      2.64 o
  -6   5   1        5.98       12.55      2.38 o
  -5   5   1        2.13        0.00      5.12 o
  -4   5   1       12.06       13.70      2.13 o
  -3   5   1      169.74      171.72      4.96 o
  -2   5   1        0.23       -0.51      3.83 o
  -1   5   1      681.18      660.52      9.88 o
   0   5   1       93.09       87.11      3.43 o
   1   5   1       59.30       58.10      1.69 o
   2   5   1        1.17        2.01      1.23 o
   3   5   1       48.77       44.37      1.63 o
   4   5   1      431.68      424.81      8.62 o
   5   5   1        2.07        0.14      4.70 o
   6   5   1       85.09       82.81      2.86 o
   7   5   1       46.76       47.55      2.45 o
   8   5   1        0.14       -3.86      5.60 o
   9   5   1        0.02       -6.00      6.00 o
  -6   6   1        0.16       -2.57      6.02 o
  -5   6   1        3.69        3.15      2.43 o
  -4   6   1        2.66        7.46      2.06 o
  -3   6   1       98.73       97.91      2.75 o
  -2   6   1       61.30       60.16      2.34 o
  -1   6   1        9.13        9.54      1.80 o
   0   6   1       89.98       95.94      1.91 o
   1   6   1       17.60       20.07      1.61 o
   2   6   1        6.36        6.02      1.55 o
   3   6   1        8.08        8.59      1.81 o
   4   6   1       10.23        7.25      1.98 o
   5   6   1       15.03       10.65      2.12 o
   6   6   1        3.06        0.85      2.06 o
   7   6   1        0.04       -2.71      5.06 o
   8   6   1        5.52       12.77      2.43 o
   9   6   1        0.12       -1.88      2.68 o
  -5   7   1        5.53        5.62      2.53 o
  -4   7   1       22.77       29.75      2.59 o
  -3   7   1        0.37       -0.07      2.04 o
  -2   7   1       33.10       34.56      2.30 o
  -1   7   1       26.03       24.88      2.17 o
   0   7   1        6.85        6.37      1.32 o
   1   7   1      110.57      105.81      3.36 o
   2   7   1        6.68        4.14      1.86 o
   3   7   1       22.26       21.49      2.05 o
   4   7   1        7.40        8.22      2.07 o
   5   7   1       83.47       69.60      2.58 o
   6   7   1        0.11        0.00      4.90 o
   7   7   1        7.63        7.03      2.45 o
   8   7   1       11.19       10.85      2.58 o
  -4   8   1        2.73        4.61      2.45 o
  -3   8   1        3.36        1.16      5.78 o
  -2   8   1        0.75        2.09      2.18 o
  -1   8   1        3.61       -3.13      4.80 o
   0   8   1        0.06       -3.38      3.38 o
   1   8   1       33.83       36.45      2.28 o
   2   8   1       46.47       52.11      2.37 o
   3   8   1       39.50       38.69      2.27 o
   4   8   1       35.69       36.66      2.29 o
   5   8   1       14.39       14.46      2.26 o
   6   8   1        0.57        2.51      5.47 o
   7   8   1        5.33        6.22      2.51 o
   8   8   1        2.81       -4.48      6.14 o
  -3   9   1        4.18        2.40      6.11 o
  -2   9   1        0.98        3.47      2.35 o
  -1   9   1        3.39        5.61      2.31 o
   0   9   1       29.99       30.81      1.78 o
   1   9   1        0.87       -5.20      5.20 o
   2   9   1       22.20       16.32      2.35 o
   3   9   1        1.07        3.94      2.22 o
   4   9   1        4.71        6.11      2.39 o
   5   9   1        6.42       10.06      2.48 o
   6   9   1        0.50       -0.77      5.47 o
   7   9   1        4.88        2.76      6.28 o
  -1  10   1        1.85       -1.32      5.87 o
   0  10   1        0.01       -1.45      3.76 o
   1  10   1        0.30        1.69      5.21 o
   2  10   1        6.10        6.16      2.47 o
   3  10   1        0.83        0.73      5.67 o
   4  10   1       16.57       15.47      2.74 o
   5  10   1        0.51       -1.33      6.01 o
  -5  -9   2        0.37       -5.78      5.78 o
  -4  -9   2        0.06       -1.11      2.50 o
  -3  -9   2        1.05        0.72      5.46 o
  -2  -9   2        0.31       -2.13      5.70 o
  -1  -9   2        0.09        2.34      5.12 o
   0  -9   2        0.41       -1.45      3.85 o
   1  -9   2        4.52        5.74      2.41 o
   2  -9   2        0.14       -3.17      5.67 o
  -6  -8   2        2.63        2.03      2.56 o
  -5  -8   2       14.98       10.34      2.48 o
  -4  -8   2        1.77        0.45      5.19 o
  -3  -8   2        5.30        7.71      2.27 o
  -2  -8   2        0.56        0.00      5.23 o
  -1  -8   2        0.77       -1.41      5.00 o
   0  -8   2        7.99       11.76      1.54 o
   1  -8   2        7.56       11.00      2.33 o
   2  -8   2        0.62       -2.28      5.23 o
   3  -8   2        0.38       -6.09      6.09 o
   4  -8   2        6.86       11.59      2.63 o
  -7  -7   2        0.31       -5.25      5.74 o
  -6  -7   2        1.83       -6.35      6.35 o
  -5  -7   2        5.63        9.25      2.40 o
  -4  -7   2        1.90        1.33      2.09 o
  -3  -7   2        0.63       -1.35      2.01 o
  -2  -7   2       19.95       22.17      2.15 o
  -1  -7   2        1.23        1.89      4.58 o
   0  -7   2        2.72        1.87      1.78 o
   1  -7   2        5.03       -0.92      4.88 o
   2  -7   2       48.10       50.75      2.49 o
   3  -7   2        0.68        3.44      2.22 o
   4  -7   2        0.43       -1.42      5.05 o
   5  -7   2        4.85        7.50      2.62 o
  -8  -6   2        1.31        7.76      2.63 o
  -7  -6   2        0.01       -0.97      5.67 o
  -6  -6   2        2.64       -5.64      5.64 o
  -5  -6   2       55.98       53.49      2.54 o
  -4  -6   2       23.33       14.33      2.24 o
  -3  -6   2        0.62       -4.94      4.94 o
  -2  -6   2       18.73       14.69      1.98 o
  -1  -6   2      201.00      190.85      5.66 o
   0  -6   2       30.71       28.91      1.44 o
   1  -6   2        1.11       -0.15      4.64 o
   2  -6   2        0.83       -3.18      4.75 o
   3  -6   2        0.08       -1.49      4.77 o
   4  -6   2        3.24       -0.55      2.08 o
   5  -6   2       14.26       18.13      2.48 o
   6  -6   2        4.57        0.79      5.86 o
  -8  -5   2        0.53       -6.14      6.14 o
  -7  -5   2       13.88       13.04      2.45 o
  -6  -5   2        6.57        6.14      2.17 o
  -5  -5   2        0.13       -0.17      4.76 o
  -4  -5   2        3.04       -1.53      4.74 o
  -3  -5   2        0.44        4.48      1.81 o
  -2  -5   2       19.62       17.05      1.71 o
  -1  -5   2       19.20       18.80      1.65 o
   0  -5   2        8.42        8.78      1.11 o
   1  -5   2       78.20       75.15      2.39 o
   2  -5   2       36.90       32.05      2.04 o
   3  -5   2       18.49       17.78      2.10 o
   4  -5   2      114.60      114.31      3.40 o
   5  -5   2        0.05        1.79      2.06 o
   6  -5   2        2.13        0.70      5.58 o
   7  -5   2       19.67       20.07      2.85 o
  -9  -4   2        0.53        3.21      2.73 o
  -8  -4   2        0.11       -5.78      5.78 o
  -7  -4   2        5.71        1.91      5.36 o
  -6  -4   2        6.88       10.27      2.18 o
  -5  -4   2       31.92       28.54      2.25 o
  -4  -4   2       36.72       38.97      2.12 o
  -3  -4   2       44.30       47.56      1.82 o
  -2  -4   2      300.47      287.73      6.64 o
  -1  -4   2        5.98        5.39      1.25 o
   0  -4   2       39.07       36.95      1.49 o
   1  -4   2      518.14      544.24      8.58 o
   2  -4   2       29.72       35.34      1.67 o
   3  -4   2        9.63       10.18      1.78 o
   4  -4   2      109.58      106.90      3.35 o
   5  -4   2       18.18       21.91      2.20 o
   6  -4   2       41.37       43.51      2.49 o
   7  -4   2        2.25        0.83      2.50 o
   8  -4   2        0.10       -6.44      6.44 o
  -9  -3   2        0.23       -2.54      6.17 o
  -8  -3   2       13.43       18.05      2.68 o
  -7  -3   2        9.33       12.63      2.16 o
  -6  -3   2       23.47       25.29      2.29 o
  -5  -3   2       12.36       14.17      1.94 o
  -4  -3   2       73.06       71.31      2.14 o
  -3  -3   2      364.02      397.67      7.52 o
  -2  -3   2       40.34       29.98      1.32 o
  -1  -3   2       11.28        7.97      1.06 o
   0  -3   2      288.55      283.22      3.82 o
   1  -3   2      240.21      252.29      5.35 o
   2  -3   2      619.84      680.42      8.92 o
   3  -3   2      653.39      650.65      9.63 o
   4  -3   2        1.65        1.07      4.42 o
   5  -3   2        7.40        5.00      2.02 o
   6  -3   2       31.17       29.17      2.35 o
   7  -3   2        0.25        2.25      5.60 o
   8  -3   2        0.54       -1.56      5.91 o
  -9  -2   2        1.02       -4.46      6.23 o
  -8  -2   2        8.51       10.05      2.56 o
  -7  -2   2        0.30        2.90      2.13 o
  -6  -2   2        3.46        8.83      2.02 o
  -5  -2   2        2.16        6.00      1.85 o
  -4  -2   2      334.69      341.90      7.36 o
  -3  -2   2      129.69      118.34      3.49 o
  -2  -2   2      259.69      253.20      5.14 o
  -1  -2   2      134.24      124.03      3.34 o
   0  -2   2      593.92      559.91      4.39 o
   1  -2   2      430.16      447.09      6.01 o
   2  -2   2     1627.72     1663.29     11.85 o
   3  -2   2      785.68      867.34      9.89 o
   4  -2   2       28.63       32.85      1.60 o
   5  -2   2       87.30       84.29      2.49 o
   6  -2   2        0.30       -2.91      4.91 o
   7  -2   2        2.57        0.83      5.08 o
   8  -2   2       16.40       17.34      2.60 o
   9  -2   2        1.58        0.21      2.78 o
  -9  -1   2        4.05        2.79      6.43 o
  -8  -1   2        5.10        5.08      2.52 o
  -7  -1   2        4.02       -0.59      4.89 o
  -6  -1   2        4.55       10.29      2.04 o
  -5  -1   2        0.27       -4.03      4.22 o
  -4  -1   2     1063.15     1102.37     11.80 o
  -3  -1   2        0.84        0.31      1.12 o
  -2  -1   2      190.59      199.81      4.49 o
  -1  -1   2        3.64        2.42      0.92 o
   0  -1   2      568.76      559.53      3.78 o
   1  -1   2      186.13      190.22      3.70 o
   2  -1   2     2004.35     2103.45     12.04 o
   3  -1   2      310.87      335.46      5.93 o
   4  -1   2      236.72      244.05      6.08 o
   5  -1   2       94.93       83.04      2.56 o
   6  -1   2       70.17       63.31      2.50 o
   7  -1   2        2.89       -1.15      5.31 o
   8  -1   2        3.50       -3.17      5.79 o
   9  -1   2        0.61        1.61      5.74 o
  -9   0   2        0.08       -2.75      2.75 o
  -8   0   2        1.53        3.45      2.49 o
  -7   0   2        0.41       -2.14      2.14 o
  -6   0   2        3.41        6.16      1.99 o
  -5   0   2       45.57       43.48      2.04 o
  -4   0   2       41.89       51.80      1.83 o
  -3   0   2       63.15       71.29      1.94 o
  -2   0   2       47.60       45.57      1.35 o
  -1   0   2       93.29      104.65      2.92 o
   0   0   2     4885.00     4322.26     32.95 o
   1   0   2      272.90      245.13      3.31 o
   2   0   2      549.21      541.03      5.72 o
   3   0   2       23.64       21.62      1.15 o
   4   0   2      473.36      512.83      7.68 o
   5   0   2       68.35       64.66      2.24 o
   6   0   2       51.47       45.10      2.25 o
   7   0   2        4.70        5.97      2.14 o
   8   0   2        8.77       15.23      2.18 o
   9   0   2        1.92        6.27      2.50 o
  -8   1   2        0.08        2.22      2.45 o
  -7   1   2       61.38       59.58      2.70 o
  -6   1   2       19.69       15.09      2.23 o
  -5   1   2        7.04        7.12      1.87 o
  -4   1   2        7.41        7.64      1.45 o
  -3   1   2        2.12        3.14      1.14 o
  -2   1   2     1626.11     1635.32     11.09 o
  -1   1   2      652.96      596.12      5.78 o
   0   1   2      102.24      116.11      3.13 o
   1   1   2       38.06       39.16      1.18 o
   2   1   2      833.79      824.76      6.68 o
   3   1   2       36.91       41.46      1.38 o
   4   1   2      167.57      158.89      4.75 o
   5   1   2       67.80       61.99      1.81 o
   6   1   2       44.96       47.68      2.13 o
   7   1   2       81.32       83.90      2.71 o
   8   1   2       14.09       10.25      2.32 o
   9   1   2        1.53        8.28      2.51 o
  10   1   2        0.00       -0.60      2.75 o
  -8   2   2        7.12        4.11      2.65 o
  -7   2   2        8.26        9.69      2.29 o
  -6   2   2        4.34       -0.37      5.21 o
  -5   2   2       17.73       19.40      2.02 o
  -4   2   2       18.61       24.15      1.67 o
  -3   2   2        0.62       -0.10      3.03 o
  -2   2   2       17.64       18.74      1.16 o
  -1   2   2     1923.90     1849.26     10.86 o
   0   2   2     1316.47     1257.11      9.80 o
   1   2   2    10649.53     9640.82     74.97 o
   2   2   2      810.33      792.71      6.91 o
   3   2   2      114.00      110.75      3.39 o
   4   2   2       64.08       64.38      2.01 o
   5   2   2      200.42      180.67      5.16 o
   6   2   2      282.69      288.10      8.12 o
   7   2   2        0.38       -3.92      4.83 o
   8   2   2        0.45       -4.53      5.18 o
   9   2   2       64.06       64.85      3.20 o
  10   2   2        1.05       -6.71      6.71 o
  -8   3   2       10.98       -0.82      6.44 o
  -7   3   2        4.38        1.89      5.40 o
  -6   3   2       55.21       55.58      2.57 o
  -5   3   2       40.86       42.76      2.33 o
  -4   3   2       83.68       79.92      2.43 o
  -3   3   2       16.75        8.56      1.55 o
  -2   3   2     1267.41     1312.31     11.64 o
  -1   3   2      900.26      954.83      8.92 o
   0   3   2     1207.97     1121.10     15.69 o
   1   3   2       57.94       63.66      1.89 o
   2   3   2     1627.17     1670.21     10.90 o
   3   3   2       97.57      103.18      3.03 o
   4   3   2       66.36       73.66      2.32 o
   5   3   2       74.22       73.84      1.94 o
   6   3   2        0.05        4.08      1.82 o
   7   3   2        1.22       -0.86      4.95 o
   8   3   2       26.75       24.38      2.40 o
   9   3   2       31.35       32.84      2.89 o
  10   3   2        0.00        2.84      2.67 o
  -7   4   2        1.22       -0.51      5.72 o
  -6   4   2        0.47        0.30      2.11 o
  -5   4   2        6.22        2.52      2.16 o
  -4   4   2       58.35       52.53      2.31 o
  -3   4   2      291.68      291.42      7.55 o
  -2   4   2       50.01       52.21      1.69 o
  -1   4   2      358.35      363.15      6.61 o
   0   4   2       34.44       32.30      0.87 o
   1   4   2      666.74      643.79      7.67 o
   2   4   2     2046.55     2034.78     13.50 o
   3   4   2     1813.34     1877.93     13.90 o
   4   4   2       69.61       72.91      2.23 o
   5   4   2        1.02        0.53      1.59 o
   6   4   2       70.79       65.92      2.37 o
   7   4   2       71.30       75.12      2.61 o
   8   4   2        9.43        8.82      2.21 o
   9   4   2        0.57       -0.47      2.53 o
  10   4   2        6.78        9.38      2.91 o
  -7   5   2        2.52       -4.97      6.42 o
  -6   5   2       15.64       16.94      2.51 o
  -5   5   2        0.36        1.63      4.88 o
  -4   5   2      261.29      269.25      7.50 o
  -3   5   2      106.26      108.13      3.24 o
  -2   5   2       36.18       37.87      1.98 o
  -1   5   2      113.12      116.15      3.63 o
   0   5   2       51.73       48.01      1.09 o
   1   5   2       15.51       18.35      1.33 o
   2   5   2        4.32        4.08      1.24 o
   3   5   2       53.67       47.80      1.68 o
   4   5   2      517.36      522.45      9.22 o
   5   5   2        6.83        5.78      1.86 o
   6   5   2        0.12        0.06      1.98 o
   7   5   2       36.83       40.31      2.44 o
   8   5   2        0.04        3.36      2.32 o
   9   5   2        5.82        5.59      2.57 o
  -6   6   2        0.56        2.35      6.17 o
  -5   6   2       12.36       12.13      2.47 o
  -4   6   2        0.87       -0.79      4.80 o
  -3   6   2       37.11       41.70      2.37 o
  -2   6   2        2.29        4.39      1.94 o
  -1   6   2       22.38       22.80      1.90 o
   0   6   2       99.59       96.52      2.09 o
   1   6   2       22.56       21.23      1.64 o
   2   6   2        0.80        0.37      3.61 o
   3   6   2        3.80        3.85      1.63 o
   4   6   2      461.81      453.72      9.52 o
   5   6   2       28.44       26.35      2.21 o
   6   6   2       91.54       99.35      2.99 o
   7   6   2        6.27        3.87      2.14 o
   8   6   2        1.20       -2.28      2.40 o
   9   6   2        0.38       -0.81      5.95 o
  -5   7   2        4.92        5.47      2.55 o
  -4   7   2        1.29       -5.20      5.43 o
  -3   7   2       21.10       15.45      2.36 o
  -2   7   2      107.75      112.10      3.23 o
  -1   7   2       36.32       38.09      2.33 o
   0   7   2        7.18       10.64      1.36 o
   1   7   2        6.99        7.09      1.86 o
   2   7   2        5.84        6.01      1.85 o
   3   7   2        0.27       -2.85      4.64 o
   4   7   2       20.37       18.47      2.14 o
   5   7   2      146.64      136.48      3.94 o
   6   7   2       74.08       74.13      2.73 o
   7   7   2        9.14       10.89      2.37 o
   8   7   2        1.71        5.33      2.47 o
   9   7   2        1.39       -1.64      2.75 o
  -4   8   2        3.31        0.77      2.57 o
  -3   8   2        5.78        5.72      2.41 o
  -2   8   2        0.03        1.73      2.24 o
  -1   8   2      122.10      131.55      3.67 o
   0   8   2       34.62       28.60      1.53 o
   1   8   2        2.50        1.56      4.63 o
   2   8   2        2.49        6.98      1.94 o
   3   8   2        0.09       -4.50      4.50 o
   4   8   2        2.78        0.38      4.92 o
   5   8   2        5.43       10.37      2.15 o
   6   8   2       47.96       39.85      2.70 o
   7   8   2        2.96       -0.73      2.47 o
   8   8   2        4.94       -0.54      6.34 o
  -3   9   2        0.33       -5.85      6.05 o
  -2   9   2        0.07       -1.21      5.18 o
  -1   9   2       22.48       23.37      2.52 o
   0   9   2        7.65        8.51      2.46 o
   1   9   2        0.00        2.04      4.72 o
   2   9   2        1.20        1.22      4.85 o
   3   9   2       40.85       44.76      2.63 o
   4   9   2       47.88       52.58      2.78 o
   5   9   2        1.98        1.96      2.35 o
   6   9   2        0.29        2.74      2.45 o
   7   9   2        9.41       11.69      2.58 o
  -1  10   2        0.12       -1.57      5.65 o
   0  10   2        0.04       -1.25      2.16 o
   1  10   2        6.78       11.39      2.47 o
   2  10   2        1.49       -5.59      5.59 o
   3  10   2        1.21        1.90      5.11 o
   4  10   2        0.30        0.37      2.39 o
   5  10   2        0.49       -5.95      5.95 o
   6  10   2        0.03       -6.31      6.31 o
  -4  -9   3        0.51        0.55      6.03 o
  -3  -9   3        0.23       -5.92      5.92 o
  -2  -9   3        4.54        7.45      2.44 o
  -1  -9   3        5.25        1.67      2.44 o
   0  -9   3        2.52       -0.86      3.80 o
   1  -9   3        0.04       -4.75      5.59 o
  -5  -8   3        5.16        0.51      6.06 o
  -4  -8   3        2.50        0.18      2.48 o
  -3  -8   3        0.06        0.67      5.38 o
  -2  -8   3        5.68        9.35      2.33 o
  -1  -8   3        0.08        1.07      5.33 o
   0  -8   3        0.00       -1.76      2.03 o
   1  -8   3        0.22       -5.33      5.33 o
   2  -8   3        1.02       -1.68      5.75 o
   3  -8   3        1.65        2.33      5.62 o
  -7  -7   3        0.03        0.56      6.06 o
  -6  -7   3        0.23       -5.91      5.91 o
  -5  -7   3        0.00       -0.92      5.40 o
  -4  -7   3        5.68        4.16      2.34 o
  -3  -7   3        0.18       -4.73      4.73 o
  -2  -7   3        3.83        0.20      2.05 o
  -1  -7   3       45.51       47.00      2.38 o
   0  -7   3        0.32       -3.40      3.40 o
   1  -7   3        5.05       -2.16      4.99 o
   2  -7   3        3.98        2.29      2.29 o
   3  -7   3        0.43        1.69      2.22 o
   4  -7   3        1.13       -5.93      5.93 o
   5  -7   3       13.94       16.21      2.77 o
  -7  -6   3        5.56       -0.52      6.06 o
  -6  -6   3        0.02       -2.40      2.40 o
  -5  -6   3        2.38        0.00      2.21 o
  -4  -6   3        1.94        0.13      2.07 o
  -3  -6   3       19.03       18.30      2.19 o
  -2  -6   3        0.98       -5.08      5.08 o
  -1  -6   3        0.23        1.10      4.68 o
   0  -6   3        4.06        3.58      4.43 o
   1  -6   3        0.00        0.00      4.58 o
   2  -6   3        1.49       -0.28      1.99 o
   3  -6   3       74.03       70.09      2.65 o
   4  -6   3        2.08        3.10      2.22 o
   5  -6   3       14.10       14.69      2.60 o
   6  -6   3        5.06       12.54      2.60 o
  -8  -5   3        0.22        4.37      2.70 o
  -7  -5   3        0.27       -1.69      5.92 o
  -6  -5   3       19.18       22.19      2.41 o
  -5  -5   3       16.01       16.34      2.18 o
  -4  -5   3       10.57       16.18      2.13 o
  -3  -5   3      117.29      115.89      3.43 o
  -2  -5   3       54.53       55.00      2.18 o
  -1  -5   3       12.14       11.61      1.83 o
   0  -5   3       41.32       38.57      1.42 o
   1  -5   3        2.56        0.86      1.78 o
   2  -5   3       38.06       39.01      2.17 o
   3  -5   3       32.34       30.89      2.22 o
   4  -5   3       26.69       27.37      2.31 o
   5  -5   3        0.05        0.00      2.09 o
   6  -5   3        1.34        2.08      2.40 o
   7  -5   3        4.10       -6.62      6.62 o
  -8  -4   3        0.01       -3.18      6.16 o
  -7  -4   3        0.09       -5.68      5.68 o
  -6  -4   3       16.15       12.79      2.22 o
  -5  -4   3        4.73        5.14      2.11 o
  -4  -4   3        0.20       -0.45      4.61 o
  -3  -4   3       12.93       20.04      1.88 o
  -2  -4   3       32.72       33.39      1.74 o
  -1  -4   3        1.18        4.54      1.36 o
   0  -4   3        9.32        8.76      4.38 o
   1  -4   3       15.57       12.21      1.51 o
   2  -4   3      396.02      391.12      8.35 o
   3  -4   3      163.89      169.70      5.25 o
   4  -4   3       50.48       48.22      2.37 o
   5  -4   3       26.09       23.06      2.25 o
   6  -4   3        2.08        6.25      2.25 o
   7  -4   3       10.07       12.22      2.62 o
  -8  -3   3        0.00        2.74      2.49 o
  -7  -3   3        0.09        1.53      5.37 o
  -6  -3   3        0.41       -5.20      5.20 o
  -5  -3   3       10.59       11.47      2.12 o
  -4  -3   3       22.24       26.63      2.04 o
  -3  -3   3       11.92       15.43      1.59 o
  -2  -3   3       75.77       81.22      2.51 o
  -1  -3   3      308.19      311.12      6.31 o
   0  -3   3      227.27      227.05      3.80 o
   1  -3   3      406.21      422.34      7.27 o
   2  -3   3       42.12       42.27      1.58 o
   3  -3   3       25.17       24.06      1.70 o
   4  -3   3       49.96       47.63      2.14 o
   5  -3   3       11.43       10.14      2.11 o
   6  -3   3        0.15       -1.26      2.01 o
   7  -3   3        9.82       12.87      2.46 o
   8  -3   3        1.71        2.37      6.04 o
  -8  -2   3        0.43        1.13      2.55 o
  -7  -2   3       10.84        9.12      2.24 o
  -6  -2   3        1.52       -5.78      5.78 o
  -5  -2   3       33.82       34.01      2.20 o
  -4  -2   3        0.22       -1.27      3.97 o
  -3  -2   3      138.03      151.75      4.65 o
  -2  -2   3        0.35        0.09      2.90 o
  -1  -2   3      323.44      367.74      5.99 o
   0  -2   3       99.16       94.17      4.95 o
   1  -2   3      135.20      147.36      4.19 o
   2  -2   3      986.78     1052.07     10.28 o
   3  -2   3       83.06       85.38      2.58 o
   4  -2   3      104.23       98.93      2.98 o
   5  -2   3        6.61        8.48      1.92 o
   6  -2   3       41.90       43.24      2.42 o
   7  -2   3        2.57        0.84      5.09 o
   8  -2   3        0.01       -4.16      5.63 o
   9  -2   3        1.52        2.85      2.68 o
  -8  -1   3        0.01        0.93      2.46 o
  -7  -1   3        5.87       11.24      2.13 o
  -6  -1   3       18.28       19.11      2.26 o
  -5  -1   3       94.91       97.43      3.05 o
  -4  -1   3      101.03       98.15      3.09 o
  -3  -1   3        3.65        4.40      1.25 o
  -2  -1   3      296.11      287.39      5.59 o
  -1  -1   3      557.96      548.03      6.70 o
   0  -1   3      185.01      167.93     12.97 o
   1  -1   3       34.29       27.57      1.18 o
   2  -1   3       11.71        9.05      1.08 o
   3  -1   3      841.99      914.34      9.70 o
   4  -1   3      204.84      170.65      4.93 o
   5  -1   3        2.46        3.50      1.63 o
   6  -1   3       28.24       29.93      2.21 o
   7  -1   3       17.89       15.49      2.26 o
   8  -1   3        0.18        0.30      2.33 o
   9  -1   3        2.92       -5.14      6.61 o
  -8   0   3        0.69       -5.54      6.12 o
  -7   0   3       12.05       13.04      2.33 o
  -6   0   3        0.09       -5.23      5.23 o
  -5   0   3      134.37      132.82      3.99 o
  -4   0   3       91.37       95.04      2.62 o
  -3   0   3      249.64      264.26      6.01 o
  -2   0   3      981.96      985.58      9.31 o
  -1   0   3        0.64        0.66      2.49 o
   0   0   3     1311.26     1236.60     11.36 o
   1   0   3      140.70      131.31      3.44 o
   2   0   3       52.27       61.55      1.93 o
   3   0   3      180.93      168.13      4.50 o
   4   0   3       36.77       39.10      1.49 o
   5   0   3        0.03        0.37      3.70 o
   6   0   3       87.66       85.13      2.55 o
   7   0   3        0.12        0.00      4.62 o
   8   0   3        0.96        3.67      2.14 o
   9   0   3        8.55        8.55      2.71 o
  -8   1   3        1.42       -5.43      6.22 o
  -7   1   3        1.45        0.66      5.14 o
  -6   1   3        8.03       11.01      2.20 o
  -5   1   3       31.35       29.04      2.15 o
  -4   1   3        0.74       -3.90      3.90 o
  -3   1   3       96.05       93.63      2.84 o
  -2   1   3       44.42       47.42      1.53 o
  -1   1   3      449.92      389.25      5.59 o
   0   1   3      105.45      104.09      1.90 o
   1   1   3      763.17      773.48      6.65 o
   2   1   3       82.88       82.86      2.53 o
   3   1   3      587.56      601.91      7.21 o
   4   1   3      382.67      415.60      7.13 o
   5   1   3      816.07      792.08     10.52 o
   6   1   3        7.45        3.92      1.92 o
   7   1   3       10.11        7.10      2.13 o
   8   1   3        0.01       -2.30      5.09 o
   9   1   3       26.53       26.91      2.88 o
  10   1   3       16.43       14.04      3.03 o
  -8   2   3       14.06       17.03      2.82 o
  -7   2   3        5.20        6.80      2.49 o
  -6   2   3       51.12       51.13      2.51 o
  -5   2   3        0.68       -3.53      4.81 o
  -4   2   3      297.11      294.93      7.65 o
  -3   2   3       38.83       40.77      1.64 o
  -2   2   3     1817.32     1904.84     13.58 o
  -1   2   3        0.19        0.69      2.54 o
   0   2   3      303.14      301.67      4.46 o
   1   2   3        8.41        7.86      0.96 o
   2   2   3     1309.91     1313.23      9.38 o
   3   2   3     1625.35     1615.11     11.56 o
   4   2   3       44.57       50.00      1.60 o
   5   2   3       14.35       13.43      1.53 o
   6   2   3       68.59       71.93      2.31 o
   7   2   3        1.05       -1.02      4.95 o
   8   2   3       95.00       93.80      3.01 o
   9   2   3       11.45        1.22      6.13 o
  10   2   3        0.15        2.77      2.62 o
  -8   3   3        0.79       -5.95      6.39 o
  -7   3   3       14.05       15.37      2.71 o
  -6   3   3        2.52        8.17      2.11 o
  -5   3   3       30.32       28.95      2.33 o
  -4   3   3      133.42      127.74      3.74 o
  -3   3   3       50.02       47.22      1.80 o
  -2   3   3      170.99      199.73      5.59 o
  -1   3   3      132.83      115.92      3.20 o
   0   3   3      114.71      118.43      4.80 o
   1   3   3      552.69      566.32      6.65 o
   2   3   3       30.50       26.20      1.19 o
   3   3   3        0.43        0.10      1.07 o
   4   3   3       25.64       30.49      1.43 o
   5   3   3       12.11       10.31      1.54 o
   6   3   3       12.77       10.80      1.94 o
   7   3   3       98.59       98.63      3.16 o
   8   3   3        0.36       -5.19      5.19 o
   9   3   3        4.11        2.98      2.56 o
  10   3   3        1.50       -2.80      2.80 o
  -7   4   3       12.16        9.80      2.78 o
  -6   4   3        3.64        6.41      2.29 o
  -5   4   3       93.78       84.63      2.92 o
  -4   4   3       59.89       61.12      2.40 o
  -3   4   3        8.84       10.09      1.90 o
  -2   4   3       23.45       22.97      1.52 o
  -1   4   3       15.87       23.59      1.41 o
   0   4   3       20.94       20.14      0.86 o
   1   4   3      215.28      219.04      5.15 o
   2   4   3       73.53       80.08      2.42 o
   3   4   3     1082.86     1194.20     11.35 o
   4   4   3        7.26        9.06      1.37 o
   5   4   3        0.79        1.28      3.86 o
   6   4   3       11.31        9.29      2.02 o
   7   4   3      108.79      106.22      3.17 o
   8   4   3        2.41        0.63      5.04 o
   9   4   3        4.24       -5.70      5.99 o
  10   4   3        2.11        3.86      2.75 o
  -7   5   3        2.84        0.43      2.77 o
  -6   5   3        3.02        4.77      2.48 o
  -5   5   3       13.14       12.12      2.34 o
  -4   5   3        0.33        0.54      4.87 o
  -3   5   3        0.35       -2.51      4.59 o
  -2   5   3       23.71       27.01      1.99 o
  -1   5   3       77.90       71.71      1.98 o
   0   5   3        2.33        1.91      1.23 o
   1   5   3      127.32      114.12      3.34 o
   2   5   3        0.06       -1.63      3.01 o
   3   5   3      340.17      348.78      7.36 o
   4   5   3       21.13       28.11      1.69 o
   5   5   3      114.62      120.82      3.57 o
   6   5   3      231.50      219.01      6.23 o
   7   5   3       26.91       25.46      2.31 o
   8   5   3        5.35        8.76      2.20 o
   9   5   3        1.39        4.79      2.53 o
  -6   6   3        3.89       -0.10      2.68 o
  -5   6   3        2.03        4.22      2.45 o
  -4   6   3       10.54        5.06      2.19 o
  -3   6   3      197.45      202.35      5.75 o
  -2   6   3       36.24       40.11      2.28 o
  -1   6   3        3.71       -2.24      4.57 o
   0   6   3       20.89       19.87      1.90 o
   1   6   3        3.12        2.10      1.53 o
   2   6   3       15.36       14.06      1.63 o
   3   6   3       26.15       24.80      1.80 o
   4   6   3      119.54      131.22      3.96 o
   5   6   3      101.10      114.47      3.00 o
   6   6   3       39.06       40.83      2.38 o
   7   6   3       18.81       15.62      2.28 o
   8   6   3        7.51       -6.01      6.01 o
   9   6   3        0.00        2.93      6.08 o
  -5   7   3        1.01        2.07      2.55 o
  -4   7   3        3.71        2.07      5.51 o
  -3   7   3        6.19       11.10      2.19 o
  -2   7   3       69.49       74.87      2.69 o
  -1   7   3       17.39       16.93      2.12 o
   0   7   3        5.80        4.99      1.35 o
   1   7   3       99.27       96.23      2.72 o
   2   7   3        3.56       -4.42      4.42 o
   3   7   3        8.43       11.71      1.93 o
   4   7   3       21.60       17.03      2.09 o
   5   7   3      292.59      256.32      7.76 o
   6   7   3      116.29      115.46      3.16 o
   7   7   3        0.99       -1.14      2.35 o
   8   7   3        0.31       -0.74      5.98 o
   9   7   3        1.71        6.43      2.57 o
  -4   8   3        4.05        5.51      2.57 o
  -3   8   3        0.41        2.35      5.12 o
  -2   8   3       82.88       81.89      3.00 o
  -1   8   3       12.67       13.13      2.18 o
   0   8   3        3.26        5.32      3.21 o
   1   8   3       41.41       42.91      2.29 o
   2   8   3       10.57       13.41      2.05 o
   3   8   3        4.82        2.62      2.01 o
   4   8   3       29.16       17.26      2.28 o
   5   8   3        9.19        8.89      2.12 o
   6   8   3       44.81       46.23      2.75 o
   7   8   3        2.72        0.71      6.01 o
   8   8   3        0.60        2.40      5.94 o
  -3   9   3        3.27       -2.41      6.21 o
  -2   9   3        0.91       -5.73      5.73 o
  -1   9   3        4.81        2.72      5.71 o
   0   9   3       76.79       85.03      2.12 o
   1   9   3        6.48        4.82      2.23 o
   2   9   3        4.18        7.25      2.00 o
   3   9   3        0.52       -1.42      4.79 o
   4   9   3        1.73       -0.86      5.26 o
   5   9   3       23.38       24.07      2.55 o
   6   9   3        6.98        2.68      5.53 o
   7   9   3        1.52       -6.22      6.22 o
  -1  10   3        0.97       -0.78      5.59 o
   0  10   3       17.42       14.93      2.62 o
   1  10   3        1.60        2.51      2.33 o
   2  10   3       16.55       17.39      2.54 o
   3  10   3        0.34       -5.62      5.62 o
   4  10   3        2.19       -5.79      5.79 o
   5  10   3        0.25       -3.05      5.91 o
   6  10   3        0.42        3.89      2.55 o
  -4  -8   4        0.00        0.00      6.00 o
  -3  -8   4        1.82        3.22      2.39 o
  -2  -8   4        6.93        4.63      2.43 o
  -1  -8   4       15.80       14.05      2.61 o
   0  -8   4        3.08        1.19      3.66 o
   1  -8   4        3.90       -4.86      5.67 o
   2  -8   4        0.75        3.80      2.39 o
  -6  -7   4        0.05       -4.93      6.00 o
  -5  -7   4        0.43        1.21      2.41 o
  -4  -7   4        0.79       -0.46      5.74 o
  -3  -7   4        3.10       -1.49      5.21 o
  -2  -7   4        0.62        3.23      2.20 o
  -1  -7   4        1.34        0.20      4.80 o
   0  -7   4        7.71        8.47      1.45 o
   1  -7   4        0.10        1.98      2.17 o
   2  -7   4        2.52        2.43      5.00 o
   3  -7   4        2.67       -3.33      5.45 o
   4  -7   4        2.23        4.10      2.43 o
  -7  -6   4        2.28        5.15      2.66 o
  -6  -6   4        7.73        2.51      6.20 o
  -5  -6   4       21.99       19.43      2.54 o
  -4  -6   4        0.91       -5.27      5.27 o
  -3  -6   4        4.32        5.33      2.12 o
  -2  -6   4        0.90        1.78      4.80 o
  -1  -6   4       18.92       18.05      2.17 o
   0  -6   4      110.16      112.59      5.85 o
   1  -6   4       36.27       33.68      2.30 o
   2  -6   4        9.74       12.67      2.11 o
   3  -6   4        5.80        8.19      2.08 o
   4  -6   4        8.12       -1.81      5.51 o
   5  -6   4        1.72       -0.25      5.66 o
  -7  -5   4        2.41        6.32      2.54 o
  -6  -5   4       30.79       35.00      2.75 o
  -5  -5   4        0.37        2.26      5.08 o
  -4  -5   4        4.92        6.23      2.08 o
  -3  -5   4        3.43        4.25      2.07 o
  -2  -5   4        9.99       10.28      2.02 o
  -1  -5   4       25.68       22.38      2.17 o
   0  -5   4       11.70       14.34      3.47 o
   1  -5   4        9.79       10.25      1.94 o
   2  -5   4        8.76       11.10      2.03 o
   3  -5   4        3.24        2.76      2.00 o
   4  -5   4       10.88       13.37      2.14 o
   5  -5   4        4.80        5.44      2.36 o
   6  -5   4       11.12       -2.51      6.59 o
  -8  -4   4        1.71       10.38      2.75 o
  -7  -4   4        4.56       -6.01      6.01 o
  -6  -4   4        0.10        1.73      5.31 o
  -5  -4   4       10.29       12.53      2.22 o
  -4  -4   4        0.08        2.35      4.95 o
  -3  -4   4      111.40      106.46      3.44 o
  -2  -4   4       27.14       27.37      1.97 o
  -1  -4   4      129.15      120.30      3.67 o
   0  -4   4       13.28       12.75      1.17 o
   1  -4   4       71.94       67.63      2.15 o
   2  -4   4       20.96       19.57      1.95 o
   3  -4   4        0.36       -1.34      1.94 o
   4  -4   4       11.47       11.98      2.16 o
   5  -4   4        5.69        6.48      2.16 o
   6  -4   4        0.03       -2.35      2.35 o
   7  -4   4        0.08       -3.11      5.65 o
  -8  -3   4        0.06       -0.55      6.28 o
  -7  -3   4        3.32        1.85      2.41 o
  -6  -3   4        2.25        7.08      2.14 o
  -5  -3   4        8.71        9.24      2.10 o
  -4  -3   4       22.85       24.61      2.20 o
  -3  -3   4       30.63       30.51      2.00 o
  -2  -3   4       33.86       34.68      1.73 o
  -1  -3   4        0.63        0.29      1.36 o
   0  -3   4       21.31       20.78      1.02 o
   1  -3   4        3.19        3.97      1.35 o
   2  -3   4        0.44       -3.78      3.78 o
   3  -3   4       87.71       91.88      2.66 o
   4  -3   4       13.73       12.31      1.99 o
   5  -3   4       55.14       52.96      2.44 o
   6  -3   4        1.84       -1.41      5.25 o
   7  -3   4        3.88        3.41      2.42 o
   8  -3   4        9.20        8.61      2.77 o
  -8  -2   4        2.50        0.27      5.98 o
  -7  -2   4        2.51       -1.60      5.62 o
  -6  -2   4       15.84       17.21      2.32 o
  -5  -2   4       47.45       43.68      2.46 o
  -4  -2   4      164.52      163.10      4.90 o
  -3  -2   4       28.45       28.05      1.78 o
  -2  -2   4      334.34      348.64      7.09 o
  -1  -2   4      175.87      195.25      5.33 o
   0  -2   4       45.20       41.50      1.84 o
   1  -2   4        0.03       -2.29      2.91 o
   2  -2   4      315.06      335.28      6.78 o
   3  -2   4       33.33       37.62      1.68 o
   4  -2   4       16.77       16.11      1.80 o
   5  -2   4       26.70       27.53      2.13 o
   6  -2   4       51.75       47.73      2.48 o
   7  -2   4       13.13       13.93      2.30 o
   8  -2   4        1.19        5.82      2.46 o
  -8  -1   4        7.73       -2.66      6.25 o
  -7  -1   4        3.07        3.21      2.37 o
  -6  -1   4        0.00       -2.70      5.14 o
  -5  -1   4       49.03       47.74      2.38 o
  -4  -1   4        2.86       -0.96      4.54 o
  -3  -1   4        6.98        4.96      1.47 o
  -2  -1   4      745.73      808.14      9.61 o
  -1  -1   4        0.06        0.25      2.80 o
   0  -1   4      100.77      117.81      2.39 o
   1  -1   4       80.41       84.02      2.60 o
   2  -1   4      806.56      846.67      9.23 o
   3  -1   4        2.19       -3.14      3.14 o
   4  -1   4      214.81      223.54      6.29 o
   5  -1   4        0.11        1.07      1.81 o
   6  -1   4        3.49        3.50      2.08 o
   7  -1   4       22.17       20.50      2.34 o
   8  -1   4        6.32       10.01      2.55 o
   9  -1   4       10.98        9.37      2.75 o
  -8   0   4        0.13       -3.74      6.40 o
  -7   0   4        6.94        9.19      2.49 o
  -6   0   4       26.60       23.53      2.29 o
  -5   0   4      109.68      107.22      2.82 o
  -4   0   4       29.26       32.10      2.06 o
  -3   0   4      310.89      312.35      7.17 o
  -2   0   4        0.15        1.08      1.23 o
  -1   0   4       39.33       32.73      1.24 o
   0   0   4      501.85      473.81      9.81 o
   1   0   4     1248.19     1299.18      9.89 o
   2   0   4      151.21      154.16      4.36 o
   3   0   4     1064.85     1083.66     10.62 o
   4   0   4      108.24      125.72      3.48 o
   5   0   4       94.25       90.75      2.72 o
   6   0   4       36.54       41.29      2.27 o
   7   0   4       35.22       33.88      2.38 o
   8   0   4        4.03        0.04      2.31 o
   9   0   4       16.88       13.75      2.78 o
  -8   1   4        2.44        2.73      6.45 o
  -7   1   4        5.18       -1.88      6.00 o
  -6   1   4      169.37      155.19      4.44 o
  -5   1   4        5.34        5.54      2.10 o
  -4   1   4       28.02       29.45      2.03 o
  -3   1   4      280.14      319.43      7.20 o
  -2   1   4       16.15       12.21      1.33 o
  -1   1   4      161.72      174.18      4.52 o
   0   1   4     1147.62     1187.05      6.58 o
   1   1   4      735.60      776.97      7.71 o
   2   1   4       72.47       79.06      2.34 o
   3   1   4       37.02       45.08      1.42 o
   4   1   4      258.10      244.09      6.26 o
   5   1   4        8.47        7.53      1.59 o
   6   1   4       13.03       12.54      1.97 o
   7   1   4        5.97        2.12      5.03 o
   8   1   4       24.99       37.11      2.41 o
   9   1   4        6.52       -2.52      6.08 o
  -8   2   4        2.99       -2.83      6.36 o
  -7   2   4        0.02       -4.39      6.04 o
  -6   2   4       17.62       21.06      2.29 o
  -5   2   4        9.70       12.73      2.20 o
  -4   2   4        0.92       -0.38      1.94 o
  -3   2   4       40.31       47.26      1.85 o
  -2   2   4      192.47      197.88      5.69 o
  -1   2   4      378.11      368.61      6.37 o
   0   2   4        9.27       11.50      0.75 o
   1   2   4       37.84       39.11      1.24 o
   2   2   4      114.31      114.03      3.35 o
   3   2   4      120.75      109.54      3.24 o
   4   2   4       92.66      103.17      3.15 o
   5   2   4      284.32      289.06      7.21 o
   6   2   4       50.44       54.48      2.27 o
   7   2   4        1.97       -2.61      5.21 o
   8   2   4        1.28        2.46      2.18 o
   9   2   4        5.01        6.83      2.50 o
  10   2   4        2.91        3.05      2.76 o
  -7   3   4       11.85       11.02      2.76 o
  -6   3   4        1.04       -0.65      5.45 o
  -5   3   4        8.95       10.84      2.14 o
  -4   3   4       45.27       46.93      2.36 o
  -3   3   4        4.63        6.84      1.69 o
  -2   3   4       23.17       23.03      1.53 o
  -1   3   4     1172.64     1188.48     11.28 o
   0   3   4      550.67      555.40      5.19 o
   1   3   4      102.75      104.61      3.04 o
   2   3   4      153.41      168.57      4.46 o
   3   3   4     2242.17     2371.74     15.30 o
   4   3   4       55.03       67.35      2.17 o
   5   3   4        8.93       12.10      1.58 o
   6   3   4       92.85      105.03      3.28 o
   7   3   4        1.45        1.92      5.06 o
   8   3   4       22.63       17.65      2.43 o
   9   3   4       25.38       31.80      2.77 o
  10   3   4        4.26        1.22      2.73 o
  -7   4   4        4.93       11.47      2.69 o
  -6   4   4        1.41       -0.52      2.52 o
  -5   4   4        2.19        2.84      2.14 o
  -4   4   4        5.13        5.36      2.10 o
  -3   4   4       85.10       87.46      2.74 o
  -2   4   4        2.54        3.97      1.60 o
  -1   4   4       17.48       15.47      1.44 o
   0   4   4      446.50      471.42      9.62 o
   1   4   4       37.29       34.51      1.39 o
   2   4   4      287.28      279.39      5.91 o
   3   4   4      259.10      281.57      6.35 o
   4   4   4       51.89       65.74      2.03 o
   5   4   4      196.86      197.21      5.70 o
   6   4   4       56.98       55.65      2.35 o
   7   4   4        0.52        0.54      4.80 o
   8   4   4        2.51       -1.06      5.37 o
   9   4   4        2.41        1.74      5.90 o
  10   4   4        5.34        4.87      2.83 o
  -6   5   4        2.93        0.50      5.74 o
  -5   5   4        6.77        7.10      2.44 o
  -4   5   4       18.16       13.93      2.18 o
  -3   5   4        5.68        1.48      4.91 o
  -2   5   4       32.98       36.56      2.18 o
  -1   5   4      102.41       94.16      2.82 o
   0   5   4      217.52      233.48      8.09 o
   1   5   4      128.18      116.58      3.55 o
   2   5   4      418.61      413.51      7.82 o
   3   5   4        4.15        5.48      1.43 o
   4   5   4        5.02        8.13      1.64 o
   5   5   4       52.24       43.49      2.21 o
   6   5   4       60.12       58.97      2.44 o
   7   5   4       46.50       47.04      2.55 o
   8   5   4       43.80       -9.25      9.25 o
   9   5   4        2.45        0.00      5.96 o
  10   5   4        3.26        6.44      2.74 o
  -6   6   4        4.34        1.09      2.68 o
  -5   6   4        3.06        0.00      5.92 o
  -4   6   4        8.58        9.83      2.37 o
  -3   6   4        3.41        4.85      2.09 o
  -2   6   4       19.58       20.45      2.20 o
  -1   6   4       18.11       19.93      2.00 o
   0   6   4       20.17       22.20      1.45 o
   1   6   4      234.36      239.51      7.18 o
   2   6   4       61.70       59.95      2.04 o
   3   6   4      167.53      166.14      4.85 o
   4   6   4      155.62      158.75      4.76 o
   5   6   4      113.89      108.91      3.24 o
   6   6   4      108.07      108.65      3.21 o
   7   6   4       25.48       26.23      2.35 o
   8   6   4        2.76        6.13      2.42 o
   9   6   4        0.29       -6.18      6.18 o
  -5   7   4       11.88       14.28      2.75 o
  -4   7   4        0.11        1.89      5.45 o
  -3   7   4       46.00       46.37      2.72 o
  -2   7   4        8.93        0.57      5.28 o
  -1   7   4       46.87       48.16      2.39 o
   0   7   4       33.57       33.24      1.53 o
   1   7   4       52.02       48.50      2.24 o
   2   7   4      265.59      253.48      6.99 o
   3   7   4       17.15       16.79      2.04 o
   4   7   4       10.85       18.74      2.17 o
   5   7   4      164.83      163.40      4.90 o
   6   7   4        0.74        0.39      4.96 o
   7   7   4        0.25        0.28      2.33 o
   8   7   4        0.97        1.47      6.02 o
   9   7   4        1.88        2.75      5.77 o
  -4   8   4        0.16       -0.10      2.60 o
  -3   8   4        0.19       -1.08      2.49 o
  -2   8   4        8.95       13.22      2.42 o
  -1   8   4       19.95       19.84      2.28 o
   0   8   4       38.29       34.61      3.38 o
   1   8   4        0.00       -2.28      4.67 o
   2   8   4        0.02       -0.35      4.68 o
   3   8   4       11.01       11.98      2.05 o
   4   8   4        3.71        3.39      2.02 o
   5   8   4        0.35       -0.79      5.00 o
   6   8   4       17.77       19.66      2.46 o
   7   8   4        4.66        4.42      2.50 o
   8   8   4        9.78        9.03      2.67 o
  -3   9   4        1.38       -1.09      6.05 o
  -2   9   4        2.15       -1.73      5.39 o
  -1   9   4       48.47       44.61      2.87 o
   0   9   4        3.25        4.22      1.58 o
   1   9   4        0.18        0.00      2.14 o
   2   9   4        3.99        0.81      4.85 o
   3   9   4       13.96        9.85      2.17 o
   4   9   4        5.57        8.57      2.32 o
   5   9   4        0.26        2.01      5.20 o
   6   9   4       50.63       54.57      2.97 o
   7   9   4       19.48       13.55      2.87 o
  -1  10   4        2.13        1.58      5.98 o
   0  10   4       12.20       11.73      1.80 o
   1  10   4        1.18       -4.24      5.68 o
   2  10   4        0.18       -1.17      5.46 o
   3  10   4        0.45       -1.40      5.46 o
   4  10   4        1.68       -2.20      5.66 o
   5  10   4        6.75        6.29      2.55 o
   6  10   4        6.50        0.00      6.18 o
  -3  -8   5        3.46       10.78      2.48 o
  -2  -8   5        1.33       -4.07      6.18 o
  -1  -8   5        1.30       -0.75      5.57 o
   0  -8   5        1.23        2.36      5.56 o
   1  -8   5        3.39        7.03      2.57 o
  -5  -7   5        0.32        1.88      5.99 o
  -4  -7   5        1.58        1.79      2.51 o
  -3  -7   5        0.00        1.16      5.36 o
  -2  -7   5        0.34       -5.65      5.65 o
  -1  -7   5       54.44       46.37      2.83 o
   0  -7   5        2.13        0.31      4.17 o
   1  -7   5        0.91       -5.39      5.39 o
   2  -7   5        0.82        2.08      2.37 o
   3  -7   5        0.79        4.83      2.37 o
   4  -7   5        0.00       -2.72      5.93 o
  -6  -6   5        2.08       -1.36      6.01 o
  -5  -6   5        1.17        0.64      2.49 o
  -4  -6   5        6.32        5.68      2.45 o
  -3  -6   5        1.34        2.12      5.45 o
  -2  -6   5       28.51       29.07      2.32 o
  -1  -6   5       25.48       27.03      2.33 o
   0  -6   5        1.09        3.21      2.25 o
   1  -6   5       17.53       22.75      2.20 o
   2  -6   5        0.37        3.78      2.14 o
   3  -6   5        0.77       -5.44      5.44 o
   4  -6   5        9.57        8.69      2.52 o
   5  -6   5        2.11        0.75      2.54 o
  -7  -5   5        6.45        9.14      2.78 o
  -6  -5   5        0.04       -5.82      5.82 o
  -5  -5   5       12.94       20.37      2.53 o
  -4  -5   5        7.68        4.47      2.18 o
  -3  -5   5        3.87        3.56      2.10 o
  -2  -5   5        0.31        1.21      4.36 o
  -1  -5   5        8.49       12.61      2.07 o
   0  -5   5       34.47       33.97      1.58 o
   1  -5   5       34.82       34.22      2.23 o
   2  -5   5       11.30        9.15      2.05 o
   3  -5   5        5.36        5.47      2.09 o
   4  -5   5       13.23       21.91      2.38 o
   5  -5   5        5.63        5.84      2.47 o
   6  -5   5        0.70       -1.05      5.88 o
  -7  -4   5        4.83        8.07      2.66 o
  -6  -4   5       20.20       20.85      2.81 o
  -5  -4   5       23.82       26.71      2.47 o
  -4  -4   5        0.09       -4.77      4.77 o
  -3  -4   5        8.32        6.72      2.19 o
  -2  -4   5      127.17      117.82      3.47 o
  -1  -4   5        7.42        6.95      2.00 o
   0  -4   5        0.06       -3.11      3.11 o
   1  -4   5       10.28       10.00      1.90 o
   2  -4   5       24.83       23.52      2.14 o
   3  -4   5        0.01       -3.38      4.86 o
   4  -4   5       31.35       23.40      2.38 o
   5  -4   5        0.34       -0.42      5.26 o
   6  -4   5       13.70       18.13      2.51 o
   7  -4   5        5.15        7.39      2.58 o
  -7  -3   5        1.69       -6.29      6.29 o
  -6  -3   5       32.63       35.64      2.70 o
  -5  -3   5        4.37        3.10      2.21 o
  -4  -3   5        0.55        1.90      5.14 o
  -3  -3   5       15.37       12.75      2.08 o
  -2  -3   5       77.01       78.12      2.34 o
  -1  -3   5        9.11       10.08      1.68 o
   0  -3   5        2.09        1.36      3.74 o
   1  -3   5       67.65       72.97      2.30 o
   2  -3   5      136.57      132.08      3.77 o
   3  -3   5      128.27      124.19      3.71 o
   4  -3   5        0.10        0.82      4.65 o
   5  -3   5        0.25        0.56      4.69 o
   6  -3   5       13.77       14.79      2.33 o
   7  -3   5        0.03       -1.71      2.49 o
   8  -3   5        1.28        5.81      2.60 o
  -7  -2   5        0.03        1.98      5.95 o
  -6  -2   5        1.24       -5.28      5.28 o
  -5  -2   5        0.02       -0.74      5.05 o
  -4  -2   5      130.54      145.91      4.20 o
  -3  -2   5        0.01       -1.71      4.65 o
  -2  -2   5        9.10       16.47      1.67 o
  -1  -2   5      246.14      244.58      6.78 o
   0  -2   5      101.77       94.22      2.01 o
   1  -2   5        1.26        1.82      1.36 o
   2  -2   5      250.83      223.69      6.51 o
   3  -2   5      144.63      150.20      4.41 o
   4  -2   5        1.25       -0.15      4.59 o
   5  -2   5       14.03       14.37      2.15 o
   6  -2   5       74.13       68.81      2.66 o
   7  -2   5        8.76        6.14      2.43 o
   8  -2   5       14.35       14.17      2.71 o
  -8  -1   5        0.33       -6.53      6.53 o
  -7  -1   5        6.94        0.49      6.07 o
  -6  -1   5       55.86       57.99      2.76 o
  -5  -1   5       66.29       73.87      2.70 o
  -4  -1   5      114.71      101.89      2.99 o
  -3  -1   5       20.75       18.24      1.96 o
  -2  -1   5       52.46       48.56      1.81 o
  -1  -1   5      333.01      332.56      6.85 o
   0  -1   5      355.90      394.00      4.90 o
   1  -1   5      752.81      812.48      9.59 o
   2  -1   5       50.67       57.00      1.71 o
   3  -1   5        9.06        8.54      1.46 o
   4  -1   5        0.99        1.30      3.91 o
   5  -1   5      265.00      251.04      7.14 o
   6  -1   5       10.74        5.23      2.19 o
   7  -1   5        5.08        2.30      2.27 o
   8  -1   5        4.27        2.42      6.30 o
   9  -1   5        0.06        6.03      2.66 o
  -8   0   5        6.16       15.95      2.76 o
  -7   0   5       26.80       29.42      2.83 o
  -6   0   5       18.04       19.65      2.41 o
  -5   0   5       37.86       35.71      2.44 o
  -4   0   5       25.23       23.54      2.22 o
  -3   0   5        5.77        4.85      1.74 o
  -2   0   5        0.28        0.44      3.55 o
  -1   0   5      132.29      136.80      3.83 o
   0   0   5        0.93        0.00      3.75 o
   1   0   5       60.79       74.30      2.15 o
   2   0   5       35.35       36.97      1.37 o
   3   0   5       62.57       78.51      2.22 o
   4   0   5       48.30       40.53      1.85 o
   5   0   5       52.44       52.20      2.23 o
   6   0   5        9.81       10.20      2.16 o
   7   0   5       22.52       22.33      2.26 o
   8   0   5        2.54        2.74      2.38 o
   9   0   5        3.03       -2.67      6.72 o
  -7   1   5        2.92        3.92      2.66 o
  -6   1   5        2.52        1.61      2.24 o
  -5   1   5       37.74       35.22      2.40 o
  -4   1   5       62.99       67.15      2.45 o
  -3   1   5       18.03       14.91      1.77 o
  -2   1   5       66.44       61.42      1.79 o
  -1   1   5        0.03       -2.19      3.10 o
   0   1   5       47.79       48.20      1.01 o
   1   1   5      278.30      304.84      5.69 o
   2   1   5        1.71       -1.46      2.80 o
   3   1   5       11.49       12.68      1.32 o
   4   1   5      349.92      353.29      7.50 o
   5   1   5       13.33       12.61      1.80 o
   6   1   5       26.16       22.59      2.18 o
   7   1   5       32.56       37.41      2.41 o
   8   1   5        4.04        6.04      2.21 o
   9   1   5       14.97        9.45      2.80 o
  -7   2   5       14.83       12.09      2.76 o
  -6   2   5        0.00       -2.42      5.53 o
  -5   2   5       41.18       40.71      2.46 o
  -4   2   5       17.31       15.48      2.18 o
  -3   2   5        2.89        0.41      4.43 o
  -2   2   5      390.26      424.82      8.14 o
  -1   2   5       11.16       15.70      1.35 o
   0   2   5       42.34       43.33      1.47 o
   1   2   5      250.50      230.51      5.25 o
   2   2   5      741.17      782.09      8.91 o
   3   2   5      182.50      205.67      5.49 o
   4   2   5        3.63        5.80      1.40 o
   5   2   5       23.81       24.37      1.82 o
   6   2   5        0.03       -4.61      4.61 o
   7   2   5        1.52        2.16      4.99 o
   8   2   5       31.40       27.19      2.51 o
   9   2   5       29.11       30.67      2.83 o
  10   2   5        1.69        4.45      2.80 o
  -7   3   5        0.51        1.53      2.64 o
  -6   3   5        2.26        4.05      2.45 o
  -5   3   5       44.41       48.90      2.60 o
  -4   3   5       34.53       27.40      2.29 o
  -3   3   5       40.02       44.55      2.23 o
  -2   3   5        3.49        3.06      1.59 o
  -1   3   5       40.31       40.88      1.63 o
   0   3   5       60.78       60.18      1.28 o
   1   3   5        0.22       -2.83      2.83 o
   2   3   5       38.42       39.73      1.42 o
   3   3   5      244.25      244.00      6.06 o
   4   3   5       22.43       30.63      1.59 o
   5   3   5       19.19       22.46      1.88 o
   6   3   5      102.13       98.36      2.77 o
   7   3   5       10.97       10.08      2.16 o
   8   3   5        0.32       -5.31      5.33 o
   9   3   5       15.53       19.30      2.70 o
  10   3   5        2.76       -5.73      6.68 o
  -6   4   5        3.90       -4.19      6.11 o
  -5   4   5        0.69        0.72      2.14 o
  -4   4   5        0.48        2.22      2.06 o
  -3   4   5      170.71      178.47      5.21 o
  -2   4   5        4.31        5.53      1.87 o
  -1   4   5      112.31      134.33      4.37 o
   0   4   5       74.61       75.66      1.65 o
   1   4   5      351.84      337.14      6.94 o
   2   4   5      563.26      581.72      8.57 o
   3   4   5        5.88       -3.49      3.49 o
   4   4   5        1.16        1.70      3.56 o
   5   4   5        3.24        3.55      1.90 o
   6   4   5        0.12       -3.35      4.76 o
   7   4   5      146.84      140.66      4.41 o
   8   4   5       66.84       69.36      2.75 o
   9   4   5        1.88       -0.50      5.92 o
  10   4   5        0.06        2.59      6.32 o
  -6   5   5       21.98       24.04      2.94 o
  -5   5   5        0.03       -5.82      5.82 o
  -4   5   5       13.92       17.79      2.23 o
  -3   5   5       23.79       26.57      2.27 o
  -2   5   5       59.20       63.12      2.44 o
  -1   5   5       13.19        2.03      4.87 o
   0   5   5       53.28       50.26      2.15 o
   1   5   5        0.39       -1.99      3.67 o
   2   5   5        6.27        9.13      1.49 o
   3   5   5       43.00       37.64      1.79 o
   4   5   5        3.77        5.10      1.83 o
   5   5   5       18.53       26.22      2.08 o
   6   5   5       37.44       35.56      2.31 o
   7   5   5       81.54       76.52      2.72 o
   8   5   5        4.19        2.41      2.42 o
   9   5   5        0.89       -6.01      6.01 o
  -5   6   5        0.01       -1.02      6.17 o
  -4   6   5        3.01        0.00      5.54 o
  -3   6   5        4.99       -5.18      5.18 o
  -2   6   5        1.07        2.28      2.09 o
  -1   6   5       92.80       87.80      2.61 o
   0   6   5       70.88       73.47      1.64 o
   1   6   5       86.18       94.50      2.88 o
   2   6   5       47.85       41.82      2.06 o
   3   6   5      142.11      143.41      4.47 o
   4   6   5        1.00       -4.50      4.50 o
   5   6   5        0.41        1.13      4.67 o
   6   6   5        1.08       -4.00      5.16 o
   7   6   5        0.48        0.32      2.09 o
   8   6   5        3.18        2.35      2.44 o
   9   6   5        9.70       16.99      2.71 o
  -4   7   5        8.05        7.19      2.60 o
  -3   7   5        1.32       -5.62      5.62 o
  -2   7   5        6.69        9.67      2.09 o
  -1   7   5       28.66       28.22      2.31 o
   0   7   5        0.30       -0.12      2.90 o
   1   7   5       26.16       25.37      2.15 o
   2   7   5       41.83       45.35      2.32 o
   3   7   5       49.22       49.74      2.30 o
   4   7   5        1.12       -0.33      4.81 o
   5   7   5       32.61       34.49      2.37 o
   6   7   5       18.86       12.89      2.25 o
   7   7   5        0.20       -0.12      2.35 o
   8   7   5        0.03        1.23      5.30 o
   9   7   5        4.77        0.83      6.05 o
  -3   8   5        1.55        4.62      2.52 o
  -2   8   5       46.16       40.11      2.85 o
  -1   8   5        0.01       -1.65      5.24 o
   0   8   5        0.83       -3.39      3.39 o
   1   8   5        8.91       11.10      2.04 o
   2   8   5        0.21        1.36      1.97 o
   3   8   5        0.06        0.36      4.65 o
   4   8   5       19.60       19.12      2.24 o
   5   8   5        3.16        2.20      5.26 o
   6   8   5        3.30       -1.75      5.45 o
   7   8   5        0.03       -3.79      5.64 o
   8   8   5        0.64       -3.18      6.33 o
  -2   9   5        0.23       -5.34      6.09 o
  -1   9   5        7.79        1.88      6.27 o
   0   9   5        0.81        2.64      1.59 o
   1   9   5        2.12        1.67      5.08 o
   2   9   5       16.32       22.85      2.35 o
   3   9   5        0.86       -5.23      5.23 o
   4   9   5       26.24       25.02      2.53 o
   5   9   5       21.86       19.28      2.54 o
   6   9   5        1.24       -0.24      5.85 o
   7   9   5        3.96       -0.26      5.97 o
   0  10   5        8.51        6.83      2.91 o
   1  10   5        0.49        0.48      5.24 o
   2  10   5        1.86        0.24      5.37 o
   3  10   5        0.01        0.00      5.44 o
   4  10   5        2.76       -4.18      6.03 o
   5  10   5        0.35       -5.70      5.70 o
   6  10   5        0.03       -6.55      6.55 o
  -3  -7   6       15.09       18.82      2.63 o
  -2  -7   6       17.27       18.55      2.68 o
  -1  -7   6        1.94        4.11      2.41 o
   0  -7   6        5.52        0.72      4.07 o
   1  -7   6        0.08        1.97      5.32 o
   2  -7   6        2.17        2.15      2.50 o
   3  -7   6        1.77       -1.08      6.08 o
  -5  -6   6        1.14       -0.54      6.50 o
  -4  -6   6        0.42       -0.50      5.76 o
  -3  -6   6        4.86        2.54      2.46 o
  -2  -6   6        2.81       -0.65      5.26 o
  -1  -6   6        0.52       -5.57      5.57 o
   0  -6   6       56.34       59.55      5.25 o
   1  -6   6        0.39        1.92      4.89 o
   2  -6   6        4.19        8.23      2.29 o
   3  -6   6        0.64        2.24      2.37 o
   4  -6   6        2.99       -6.27      6.27 o
  -6  -5   6        0.05       -3.31      6.37 o
  -5  -5   6        1.61       -0.74      5.80 o
  -4  -5   6        2.24        5.13      2.40 o
  -3  -5   6        5.17        7.96      2.17 o
  -2  -5   6        9.18        5.40      2.15 o
  -1  -5   6       23.27       26.14      2.30 o
   0  -5   6        7.62        5.53      2.38 o
   1  -5   6       18.30       14.83      2.20 o
   2  -5   6        4.27        5.54      2.01 o
   3  -5   6        0.14        2.21      2.21 o
   4  -5   6        2.08        0.81      2.40 o
   5  -5   6        3.47       -0.51      5.87 o
   6  -5   6        0.78        0.83      6.44 o
  -6  -4   6        0.03        4.71      2.57 o
  -5  -4   6        3.16       -0.23      5.56 o
  -4  -4   6        1.72        0.84      2.16 o
  -3  -4   6        7.06        7.12      2.12 o
  -2  -4   6        7.43       10.89      2.17 o
  -1  -4   6        1.01        2.83      2.00 o
   0  -4   6       33.82       32.44      1.53 o
   1  -4   6      260.33      257.22      7.35 o
   2  -4   6       39.64       43.49      2.38 o
   3  -4   6       12.89       10.51      2.19 o
   4  -4   6        0.52       -1.01      5.10 o
   5  -4   6        6.13        9.73      2.42 o
   6  -4   6        1.08        2.50      5.89 o
   7  -4   6        5.49        8.35      2.78 o
  -7  -3   6        0.21        2.22      6.35 o
  -6  -3   6        6.12       11.17      2.61 o
  -5  -3   6      105.79      111.54      3.80 o
  -4  -3   6        7.47       -1.94      5.33 o
  -3  -3   6       46.55       46.79      2.45 o
  -2  -3   6       64.62       62.72      2.49 o
  -1  -3   6       13.17        7.74      2.02 o
   0  -3   6      116.74      120.00      3.35 o
   1  -3   6        0.01        1.82      1.82 o
   2  -3   6       16.09       18.94      2.07 o
   3  -3   6       43.47       48.03      2.37 o
   4  -3   6        6.76        7.75      2.14 o
   5  -3   6        6.59        8.82      2.13 o
   6  -3   6       18.61       15.66      2.46 o
   7  -3   6        1.64       -4.40      6.05 o
  -7  -2   6        0.24        0.71      2.72 o
  -6  -2   6        1.75       -2.57      2.57 o
  -5  -2   6       84.67       91.01      2.94 o
  -4  -2   6      121.68      111.10      3.31 o
  -3  -2   6       17.01       16.26      2.22 o
  -2  -2   6       52.76       54.29      2.27 o
  -1  -2   6        0.15       -1.33      4.36 o
   0  -2   6      204.46      191.29      3.95 o
   1  -2   6       34.56       37.55      1.79 o
   2  -2   6        0.00       -4.25      4.25 o
   3  -2   6      162.40      166.75      4.89 o
   4  -2   6       39.03       42.56      2.27 o
   5  -2   6       57.86       54.66      2.49 o
   6  -2   6        9.56        7.05      2.21 o
   7  -2   6        5.23       -3.09      6.05 o
   8  -2   6        0.14       -2.07      2.59 o
  -7  -1   6        0.39       -5.90      5.90 o
  -6  -1   6        0.20       -4.16      5.69 o
  -5  -1   6        1.33       -1.84      2.16 o
  -4  -1   6       77.95       84.94      2.76 o
  -3  -1   6      241.76      234.53      7.16 o
  -2  -1   6        0.93        1.35      4.58 o
  -1  -1   6       31.22       28.64      1.79 o
   0  -1   6       46.50       45.89      1.46 o
   1  -1   6       29.35       23.55      1.60 o
   2  -1   6       50.87       51.06      1.82 o
   3  -1   6        0.74        0.26      3.93 o
   4  -1   6      141.43      133.35      3.62 o
   5  -1   6        0.77        2.47      5.03 o
   6  -1   6        5.00        2.09      4.89 o
   7  -1   6        4.41        5.77      2.37 o
   8  -1   6        0.84       -3.79      5.62 o
  -7   0   6        0.05       -3.76      6.09 o
  -6   0   6       10.04        9.47      2.55 o
  -5   0   6       46.47       43.16      2.51 o
  -4   0   6       31.14       30.77      2.38 o
  -3   0   6        0.01       -0.37      2.02 o
  -2   0   6       73.11       71.68      2.20 o
  -1   0   6       78.23       86.85      2.58 o
   0   0   6       97.51      101.10      2.12 o
   1   0   6       41.37       40.51      1.58 o
   2   0   6       47.84       46.38      1.67 o
   3   0   6       52.19       53.52      1.89 o
   4   0   6       45.82       48.39      2.10 o
   5   0   6       35.27       36.93      2.26 o
   6   0   6       81.84       85.91      2.74 o
   7   0   6        1.79       -1.43      4.98 o
   8   0   6        0.47       -1.16      2.48 o
   9   0   6        8.79       10.62      2.76 o
  -7   1   6        0.32       -1.36      6.36 o
  -6   1   6       32.09       31.31      2.74 o
  -5   1   6       14.09       18.52      2.29 o
  -4   1   6       11.50       16.21      2.26 o
  -3   1   6        8.24        1.94      4.98 o
  -2   1   6      138.68      138.85      3.93 o
  -1   1   6       63.43       55.64      1.86 o
   0   1   6      152.03      158.05      3.34 o
   1   1   6       26.61       34.88      1.49 o
   2   1   6       10.12       15.07      1.38 o
   3   1   6      170.18      165.31      5.07 o
   4   1   6        0.77        0.15      1.63 o
   5   1   6      103.74      105.51      3.36 o
   6   1   6       58.95       57.37      2.57 o
   7   1   6        0.64       -3.30      5.10 o
   8   1   6       45.34       43.05      2.92 o
   9   1   6        5.11       -1.59      6.33 o
  -7   2   6        1.56        1.73      2.73 o
  -6   2   6       13.56       15.52      2.71 o
  -5   2   6        5.68       11.14      2.32 o
  -4   2   6       13.67       12.93      2.27 o
  -3   2   6        0.72        2.76      1.99 o
  -2   2   6       28.66       28.41      2.10 o
  -1   2   6       59.88       64.01      1.89 o
   0   2   6      162.66      160.82      3.23 o
   1   2   6      563.22      544.20      8.33 o
   2   2   6      243.37      251.29      6.17 o
   3   2   6       40.82       42.78      1.66 o
   4   2   6        9.24        5.83      1.66 o
   5   2   6      295.24      286.75      8.13 o
   6   2   6        1.51        0.66      4.81 o
   7   2   6        6.72        4.70      2.18 o
   8   2   6       17.67       18.23      2.54 o
   9   2   6        0.56       -6.16      6.16 o
  -6   3   6        9.50        0.23      2.87 o
  -5   3   6       49.56       43.16      2.82 o
  -4   3   6        1.21       -1.11      4.98 o
  -3   3   6       29.63       34.85      2.35 o
  -2   3   6        0.69       -2.10      4.51 o
  -1   3   6      119.77      117.13      3.47 o
   0   3   6       55.80       52.22      1.22 o
   1   3   6      301.03      297.97      6.71 o
   2   3   6        3.81        6.93      1.36 o
   3   3   6      363.73      392.00      7.91 o
   4   3   6       22.83       22.91      1.77 o
   5   3   6      152.58      144.52      4.37 o
   6   3   6       11.48       10.69      2.15 o
   7   3   6       45.23       43.57      2.48 o
   8   3   6       41.71       38.91      2.62 o
   9   3   6        9.40       11.80      2.69 o
  -6   4   6        6.31       10.11      2.71 o
  -5   4   6        2.07        2.68      2.49 o
  -4   4   6       29.25       23.93      2.33 o
  -3   4   6        1.03        4.34      2.12 o
  -2   4   6       41.98       42.09      2.27 o
  -1   4   6        0.56       -0.67      4.48 o
   0   4   6       49.42       43.21      1.29 o
   1   4   6        2.87        3.57      1.47 o
   2   4   6       54.75       55.69      1.82 o
   3   4   6       39.52       45.26      1.81 o
   4   4   6      100.27       97.06      2.90 o
   5   4   6        8.87        3.85      1.97 o
   6   4   6       16.57       14.55      2.17 o
   7   4   6        0.52        0.38      5.04 o
   8   4   6        0.14        0.00      5.16 o
   9   4   6        0.52       -0.48      2.61 o
  -5   5   6        0.61        1.73      5.68 o
  -4   5   6       20.65       17.20      2.50 o
  -3   5   6       26.66       21.70      2.27 o
  -2   5   6        1.34        5.03      2.08 o
  -1   5   6       11.09        8.24      2.10 o
   0   5   6       17.16       17.98      1.35 o
   1   5   6      123.85      114.84      3.57 o
   2   5   6       15.03       15.70      1.72 o
   3   5   6      127.26      128.12      3.55 o
   4   5   6      210.44      218.38      6.43 o
   5   5   6       15.76       18.66      2.12 o
   6   5   6       17.78       22.99      2.32 o
   7   5   6        0.09        0.10      2.10 o
   8   5   6       33.84       34.87      2.81 o
   9   5   6        0.35       -6.37      6.37 o
  -5   6   6        6.02       -0.27      6.39 o
  -4   6   6        1.58        1.87      5.69 o
  -3   6   6       19.22       24.04      2.37 o
  -2   6   6       18.47       15.31      2.25 o
  -1   6   6        0.26       -1.33      4.75 o
   0   6   6        1.30       -8.54     10.66 o
   1   6   6      214.58      217.22      6.44 o
   2   6   6        6.90        1.43      4.54 o
   3   6   6       60.07       52.22      2.33 o
   4   6   6        0.10       -0.74      1.97 o
   5   6   6        4.35        8.83      2.09 o
   6   6   6        0.11        1.13      5.11 o
   7   6   6        1.36       -3.34      5.37 o
   8   6   6        2.02        2.61      5.78 o
   9   6   6        0.15       -1.62      5.78 o
  -4   7   6        0.97        3.53      2.55 o
  -3   7   6        5.17       -0.47      5.69 o
  -2   7   6       25.64       23.80      2.54 o
  -1   7   6        9.62       -1.72      5.30 o
   0   7   6       28.32       28.90      1.56 o
   1   7   6        0.77       -2.80      4.82 o
   2   7   6      178.83      182.08      5.40 o
   3   7   6       15.65       12.06      2.14 o
   4   7   6       16.52       10.38      2.17 o
   5   7   6        0.23       -0.33      2.06 o
   6   7   6       34.44       34.65      2.43 o
   7   7   6        0.17       -0.71      2.34 o
   8   7   6        3.25        3.39      2.55 o
   9   7   6        0.00        0.56      6.27 o
  -3   8   6        2.55        3.45      2.57 o
  -2   8   6        0.61       -2.11      5.64 o
  -1   8   6       12.30       11.61      2.48 o
   0   8   6       23.80       25.51      3.33 o
   1   8   6        0.03       -0.19      4.49 o
   2   8   6       50.10       55.97      2.44 o
   3   8   6        9.66        0.56      4.93 o
   4   8   6        7.25        8.52      2.09 o
   5   8   6        0.44       -2.25      4.87 o
   6   8   6        0.10       -2.67      5.12 o
   7   8   6        1.91        7.19      2.39 o
   8   8   6        0.36       -2.68      6.18 o
  -2   9   6        2.01        1.53      2.70 o
  -1   9   6       14.95       15.46      2.68 o
   0   9   6        0.46        2.00      3.73 o
   1   9   6        1.53       -3.65      5.24 o
   2   9   6        0.03       -2.55      5.35 o
   3   9   6       38.29       34.17      2.53 o
   4   9   6        0.78        0.88      5.35 o
   5   9   6        0.72        1.07      2.39 o
   6   9   6       12.47       12.79      2.66 o
   7   9   6        3.22       -1.58      6.08 o
   0  10   6        0.28        2.65      2.23 o
   1  10   6        2.16        1.96      5.27 o
   2  10   6        0.02       -2.17      5.75 o
   3  10   6        1.14       -3.60      5.41 o
   4  10   6       11.73       11.01      2.61 o
   5  10   6        0.98       -0.51      5.78 o
   6  10   6        1.80       -6.06      6.06 o
  -1  -7   7        4.74        2.15      2.63 o
   0  -7   7        4.44        5.31      1.81 o
  -4  -6   7        0.44        3.02      2.67 o
  -3  -6   7        0.51       -3.34      5.97 o
  -2  -6   7        5.99        5.86      2.56 o
  -1  -6   7       10.25       11.14      2.55 o
   0  -6   7        5.08        1.68      4.14 o
   1  -6   7        0.18        0.70      2.31 o
   2  -6   7        5.49        0.98      6.09 o
   3  -6   7        0.03        0.00      5.76 o
  -5  -5   7        0.15       -0.54      6.03 o
  -4  -5   7        0.10        0.38      2.49 o
  -3  -5   7        1.37        3.94      2.49 o
  -2  -5   7        0.69        2.60      5.43 o
  -1  -5   7        0.08       -3.10      5.34 o
   0  -5   7       29.72       29.49      1.74 o
   1  -5   7        0.66       -4.98      5.31 o
   2  -5   7        0.15       -4.33      5.05 o
   3  -5   7        2.15        2.93      2.41 o
   4  -5   7        2.28        0.32      2.53 o
   5  -5   7        5.20        6.71      2.72 o
  -5  -4   7        0.11       -1.27      5.73 o
  -4  -4   7        9.92        8.64      2.59 o
  -3  -4   7       46.38       44.85      2.78 o
  -2  -4   7       60.87       64.83      2.71 o
  -1  -4   7        5.42        3.82      2.13 o
   0  -4   7       15.74       15.28      1.50 o
   1  -4   7        1.41       -3.86      4.93 o
   2  -4   7       15.35       12.59      2.18 o
   3  -4   7        0.73        4.69      2.04 o
   4  -4   7        9.65       13.14      2.41 o
   5  -4   7        4.31        4.48      2.43 o
   6  -4   7        0.62       -1.33      6.06 o
  -6  -3   7        2.78        5.68      2.74 o
  -5  -3   7       17.54       16.94      2.64 o
  -4  -3   7        1.73        2.17      5.66 o
  -3  -3   7       25.21       31.57      2.41 o
  -2  -3   7        2.04       -1.43      5.11 o
  -1  -3   7        2.94        6.76      2.09 o
   0  -3   7        1.33       -1.33      3.33 o
   1  -3   7        1.74       -3.76      4.96 o
   2  -3   7      168.12      161.56      4.76 o
   3  -3   7        0.11        2.77      2.00 o
   4  -3   7       19.61       20.32      2.23 o
   5  -3   7        0.60       -3.04      5.25 o
   6  -3   7        1.88       -0.48      5.81 o
   7  -3   7        3.01       -5.20      6.18 o
  -6  -2   7        0.70       -2.67      2.67 o
  -5  -2   7       24.69       23.47      2.75 o
  -4  -2   7       78.48       86.15      2.91 o
  -3  -2   7       56.84       55.97      2.60 o
  -2  -2   7       35.95       36.91      2.36 o
  -1  -2   7        0.84        0.35      2.04 o
   0  -2   7        0.24       -0.46      3.06 o
   1  -2   7       25.77       24.72      2.11 o
   2  -2   7        1.91        2.11      1.95 o
   3  -2   7       55.96       50.15      2.34 o
   4  -2   7       21.57       30.21      2.27 o
   5  -2   7        7.98       10.17      2.16 o
   6  -2   7        0.80        1.32      2.33 o
   7  -2   7       18.83       16.94      2.77 o
   8  -2   7        0.53       -6.33      6.33 o
  -6  -1   7        0.16       -1.02      6.02 o
  -5  -1   7        0.06       -5.77      5.77 o
  -4  -1   7       26.73       26.71      2.33 o
  -3  -1   7      152.88      137.55      4.35 o
  -2  -1   7        0.05        1.32      2.02 o
  -1  -1   7        1.71        1.07      1.94 o
   0  -1   7        5.79        4.29      1.28 o
   1  -1   7       25.18       24.82      1.94 o
   2  -1   7        8.27        7.56      1.91 o
   3  -1   7      107.86      100.91      2.89 o
   4  -1   7       46.92       42.48      2.40 o
   5  -1   7       16.83       15.38      2.16 o
   6  -1   7       23.57       25.08      2.39 o
   7  -1   7        2.66        6.53      2.47 o
   8  -1   7        1.01        0.00      5.97 o
  -6   0   7        0.16        1.01      5.81 o
  -5   0   7        0.52       -5.72      5.77 o
  -4   0   7       22.24       20.99      2.39 o
  -3   0   7       74.94       85.02      2.78 o
  -2   0   7       40.23       40.34      2.33 o
  -1   0   7        2.18       -4.58      4.58 o
   0   0   7        9.77       10.50      1.52 o
   1   0   7       15.22       15.93      1.67 o
   2   0   7        5.29        7.20      1.64 o
   3   0   7       89.59       85.33      2.51 o
   4   0   7      118.90      112.30      3.51 o
   5   0   7       63.06       57.53      2.54 o
   6   0   7       13.52       18.44      2.19 o
   7   0   7       23.96       22.12      2.43 o
   8   0   7        9.21       11.63      2.59 o
   9   0   7        1.67       -4.04      6.50 o
  -6   1   7        4.13        6.92      2.67 o
  -5   1   7        4.83        8.90      2.38 o
  -4   1   7        7.13        4.27      2.20 o
  -3   1   7       17.93       13.78      2.24 o
  -2   1   7       92.69       90.00      3.05 o
  -1   1   7      169.17      152.36      4.65 o
   0   1   7      342.89      338.94      5.55 o
   1   1   7       34.72       30.46      1.74 o
   2   1   7       12.26       15.31      1.63 o
   3   1   7       18.94       21.39      1.79 o
   4   1   7       89.08       88.62      2.96 o
   5   1   7      328.23      344.41      9.26 o
   6   1   7        2.61        5.30      2.13 o
   7   1   7        6.03        4.75      2.18 o
   8   1   7        0.23        0.96      5.64 o
   9   1   7        0.03        1.45      2.72 o
  -6   2   7        1.99       -6.20      6.20 o
  -5   2   7        1.86        1.57      5.88 o
  -4   2   7       36.86       32.69      2.49 o
  -3   2   7       31.06       28.89      2.38 o
  -2   2   7       66.81       60.69      2.44 o
  -1   2   7      218.14      214.88      6.38 o
   0   2   7       32.29       32.60      1.24 o
   1   2   7       36.97       33.57      1.76 o
   2   2   7       47.78       54.35      1.92 o
   3   2   7      161.58      171.14      4.88 o
   4   2   7       97.28       93.16      2.68 o
   5   2   7       58.80       57.40      2.42 o
   6   2   7       10.31        8.51      2.25 o
   7   2   7        0.97        2.41      4.84 o
   8   2   7        0.40       -0.39      2.44 o
   9   2   7        5.05        8.66      2.66 o
  -6   3   7        0.44       -6.36      6.36 o
  -5   3   7       24.91       23.48      2.76 o
  -4   3   7        8.46        9.84      2.29 o
  -3   3   7        0.61        2.23      2.17 o
  -2   3   7       23.22       20.85      2.19 o
  -1   3   7       41.29       44.01      2.19 o
   0   3   7       48.27       42.73      1.45 o
   1   3   7       80.07       74.18      2.07 o
   2   3   7      357.68      371.34      8.18 o
   3   3   7       15.27       17.62      1.82 o
   4   3   7       98.59       89.69      2.61 o
   5   3   7        8.99        8.11      2.09 o
   6   3   7        0.02       -3.52      5.02 o
   7   3   7        0.70       -3.19      5.27 o
   8   3   7        0.04        2.59      2.42 o
   9   3   7        4.24        6.87      2.66 o
  -5   4   7        8.47        9.43      2.63 o
  -4   4   7       12.89       12.29      2.53 o
  -3   4   7        0.40       -3.43      5.24 o
  -2   4   7       19.57       20.07      2.20 o
  -1   4   7       14.11       -6.28      6.28 o
   0   4   7        2.80       -2.06      3.13 o
   1   4   7       15.11       18.18      1.91 o
   2   4   7       22.47       23.28      1.94 o
   3   4   7      101.57      104.35      3.21 o
   4   4   7        2.76        4.94      1.97 o
   5   4   7        1.01       -1.76      4.89 o
   6   4   7        0.02        5.98      2.10 o
   7   4   7        8.58        7.60      2.20 o
   8   4   7       51.40       57.08      2.98 o
   9   4   7        0.11       -6.47      6.47 o
  -5   5   7        6.26        7.04      2.78 o
  -4   5   7        2.81        5.82      2.48 o
  -3   5   7       38.26       35.00      2.52 o
  -2   5   7       10.57       11.75      2.23 o
  -1   5   7        4.41        5.30      2.09 o
   0   5   7       67.15       68.05      1.70 o
   1   5   7      297.68      297.54      8.39 o
   2   5   7       12.14       13.35      1.93 o
   3   5   7       11.97        8.61      2.06 o
   4   5   7        0.01       -4.86      4.86 o
   5   5   7        0.25       -5.12      5.12 o
   6   5   7        1.52        0.56      5.19 o
   7   5   7       18.07       15.63      2.32 o
   8   5   7        0.40       -0.24      5.75 o
   9   5   7        0.02        0.54      5.89 o
  -4   6   7        0.35        0.00      5.48 o
  -3   6   7       10.21       11.99      2.49 o
  -2   6   7        1.82        1.10      2.18 o
  -1   6   7       50.38       50.42      2.52 o
   0   6   7       49.61       47.35      1.68 o
   1   6   7        5.43        4.91      2.08 o
   2   6   7        4.55        1.55      4.64 o
   3   6   7        3.90        5.41      2.03 o
   4   6   7        3.79        7.54      2.04 o
   5   6   7       57.24       52.76      2.50 o
   6   6   7        8.88       -0.40      5.47 o
   7   6   7        2.01       -2.39      5.36 o
   8   6   7        0.25       -0.98      6.13 o
   9   6   7        0.15       -1.03      2.66 o
  -4   7   7        3.37        1.36      6.42 o
  -3   7   7        8.33       -1.23      6.43 o
  -2   7   7       21.31       22.26      2.68 o
  -1   7   7       37.10       39.09      2.49 o
   0   7   7       54.76       52.86      1.75 o
   1   7   7        8.10        7.50      2.08 o
   2   7   7        0.45        3.52      1.98 o
   3   7   7       13.76       15.86      2.09 o
   4   7   7        0.02       -1.10      4.50 o
   5   7   7        0.43        0.82      2.06 o
   6   7   7        0.54        0.11      2.18 o
   7   7   7        2.07        1.60      2.47 o
   8   7   7        8.02        6.73      2.68 o
   9   7   7        0.37       -6.44      6.44 o
  -3   8   7        0.56        2.20      2.74 o
  -2   8   7        3.13        0.00      5.90 o
  -1   8   7       17.00       17.69      2.57 o
   0   8   7        1.44       -2.97      3.73 o
   1   8   7        1.06        4.17      2.02 o
   2   8   7        4.77       -0.59      4.53 o
   3   8   7       12.15        2.33      5.31 o
   4   8   7       22.18       25.35      2.26 o
   5   8   7       11.27        9.14      2.42 o
   6   8   7        2.43        0.22      2.43 o
   7   8   7        1.00        2.41      2.42 o
   8   8   7        5.41        0.93      2.75 o
  -1   9   7        3.16       -1.02      6.20 o
   0   9   7        5.30        4.90      5.59 o
   1   9   7        7.21       10.34      2.43 o
   2   9   7        0.20       -0.50      2.30 o
   3   9   7        6.20       -1.75      5.62 o
   4   9   7        4.13       -5.03      5.77 o
   5   9   7        3.57       -5.94      5.94 o
   6   9   7        0.69       -5.93      5.93 o
   7   9   7        0.05        1.08      6.10 o
   1  10   7        1.04        6.97      2.44 o
   2  10   7        0.45        2.74      5.62 o
   3  10   7        1.29       -5.19      5.95 o
   4  10   7        0.19        2.05      5.77 o
   5  10   7        0.48        2.96      2.48 o
  -1  -6   8        0.78       -1.25      2.63 o
   0  -6   8        0.73       -2.11      4.87 o
   1  -6   8        0.38       -2.58      5.66 o
   2  -6   8        0.48        0.10      2.57 o
  -3  -5   8       15.39       14.92      2.86 o
  -2  -5   8        0.02        3.03      2.41 o
  -1  -5   8        0.66        1.38      5.53 o
   0  -5   8        0.09        2.80      6.32 o
   1  -5   8        0.00        1.38      5.53 o
   2  -5   8        0.22       -1.19      5.67 o
   3  -5   8        9.44       10.82      2.67 o
   4  -5   8        0.22        0.27      5.87 o
  -4  -4   8        6.92        9.51      2.66 o
  -3  -4   8        2.89       -6.29      6.29 o
  -2  -4   8        5.18        4.04      2.43 o
  -1  -4   8       24.00       19.95      2.55 o
   0  -4   8        5.96        6.04      4.07 o
   1  -4   8       12.02       12.53      2.32 o
   2  -4   8        2.08        3.29      2.27 o
   3  -4   8        0.01       -1.58      5.49 o
   4  -4   8        1.65        3.51      2.41 o
   5  -4   8        0.44        5.14      2.54 o
  -5  -3   8        0.01       -5.86      6.50 o
  -4  -3   8        3.20        5.50      2.54 o
  -3  -3   8       12.96        9.10      2.62 o
  -2  -3   8       38.48       35.59      2.53 o
  -1  -3   8       29.55       27.66      2.39 o
   0  -3   8        7.82       12.08      1.47 o
   1  -3   8        5.09        8.78      2.04 o
   2  -3   8       14.27        9.88      2.16 o
   3  -3   8        5.27        4.63      2.09 o
   4  -3   8        0.98       -0.65      5.51 o
   5  -3   8        4.94        7.76      2.47 o
   6  -3   8        4.32       -0.52      5.97 o
  -5  -2   8        0.12       -3.31      5.82 o
  -4  -2   8       20.49       20.97      2.65 o
  -3  -2   8        3.71        2.10      5.61 o
  -2  -2   8        2.30        1.97      2.14 o
  -1  -2   8        0.07       -5.24      5.24 o
   0  -2   8       11.21       10.79      1.45 o
   1  -2   8       26.82       24.63      2.20 o
   2  -2   8      100.66       93.24      2.77 o
   3  -2   8       25.13       26.40      2.28 o
   4  -2   8        0.84        1.15      2.10 o
   5  -2   8       12.42       11.76      2.38 o
   6  -2   8        2.43        7.15      2.41 o
   7  -2   8        0.14        0.54      6.21 o
  -6  -1   8        1.96       -1.68      6.78 o
  -5  -1   8        8.74       10.79      2.68 o
  -4  -1   8       20.24       20.19      2.64 o
  -3  -1   8       21.30       16.91      2.42 o
  -2  -1   8        3.56       -3.05      5.00 o
  -1  -1   8       20.10       22.89      2.27 o
   0  -1   8       18.65       22.47      1.50 o
   1  -1   8       81.70       87.74      2.59 o
   2  -1   8        0.50        3.17      2.00 o
   3  -1   8       45.78       45.48      2.44 o
   4  -1   8       16.64       18.50      2.20 o
   5  -1   8        1.51        0.49      2.11 o
   6  -1   8        1.37        2.78      2.35 o
   7  -1   8        0.71        0.76      2.54 o
   8  -1   8        3.39        7.28      2.77 o
  -6   0   8        7.75       14.36      2.83 o
  -5   0   8        3.09        5.45      2.49 o
  -4   0   8        0.44       -2.60      5.76 o
  -3   0   8       51.42       40.68      2.60 o
  -2   0   8        0.80       -0.62      2.19 o
  -1   0   8        3.39        8.62      2.02 o
   0   0   8       22.77       28.44      1.48 o
   1   0   8        0.01       -1.60      4.37 o
   2   0   8       75.14       75.25      2.47 o
   3   0   8        5.60       -5.10      5.10 o
   4   0   8      265.02      263.88      7.79 o
   5   0   8       23.66       18.75      2.31 o
   6   0   8        2.68        2.91      2.18 o
   7   0   8        0.00       -5.61      5.63 o
   8   0   8        4.04        2.40      6.14 o
  -6   1   8        4.58       -6.82      6.82 o
  -5   1   8        0.08       -4.14      6.09 o
  -4   1   8       38.26       41.19      2.81 o
  -3   1   8      312.47      307.71      8.69 o
  -2   1   8       21.41       19.38      2.38 o
  -1   1   8        1.93       -4.53      4.72 o
   0   1   8        0.00        1.50      1.72 o
   1   1   8       42.98       43.16      2.18 o
   2   1   8        6.70       -2.25      4.87 o
   3   1   8      142.73      143.02      3.67 o
   4   1   8       62.77       61.85      2.54 o
   5   1   8      159.17      160.45      4.85 o
   6   1   8       32.32       33.48      2.43 o
   7   1   8        4.31        7.93      2.40 o
   8   1   8        0.30       -6.12      6.12 o
   9   1   8        1.01       -2.12      2.80 o
  -5   2   8        0.41        3.05      2.49 o
  -4   2   8        4.35        8.64      2.42 o
  -3   2   8        5.25        4.87      2.18 o
  -2   2   8       32.71       34.12      2.41 o
  -1   2   8      100.75       97.19      3.26 o
   0   2   8        4.46       -0.11      3.29 o
   1   2   8      113.61      110.53      3.25 o
   2   2   8       53.06       55.88      2.26 o
   3   2   8        0.51        1.48      4.79 o
   4   2   8        0.18        0.63      4.76 o
   5   2   8        2.46       -5.48      5.48 o
   6   2   8        0.56       -3.07      5.26 o
   7   2   8        2.43       -3.65      5.58 o
   8   2   8        0.00       -3.93      5.76 o
   9   2   8        0.02        1.32      2.67 o
  -5   3   8        8.56        7.52      2.66 o
  -4   3   8       10.24       15.90      2.65 o
  -3   3   8        1.97        2.98      2.17 o
  -2   3   8        3.34        5.22      2.13 o
  -1   3   8      282.97      264.65      7.48 o
   0   3   8       16.05       16.83      1.45 o
   1   3   8        3.54       -4.73      4.73 o
   2   3   8        1.15        0.70      4.58 o
   3   3   8        6.22        7.18      2.00 o
   4   3   8       53.63       55.15      2.41 o
   5   3   8        5.75        4.87      2.12 o
   6   3   8       43.12       43.14      2.51 o
   7   3   8      101.72      102.92      3.17 o
   8   3   8        1.53       -6.04      6.04 o
   9   3   8        1.59        6.56      2.69 o
  -5   4   8        0.64        6.53      2.72 o
  -4   4   8        8.52       -6.25      6.25 o
  -3   4   8       28.82       29.62      2.46 o
  -2   4   8        5.11       -0.94      5.50 o
  -1   4   8        1.09        2.02      2.12 o
   0   4   8      318.50      336.73      7.62 o
   1   4   8        0.91        0.42      1.96 o
   2   4   8        3.88        6.00      1.92 o
   3   4   8       74.49       78.78      2.52 o
   4   4   8        1.12        2.10      4.87 o
   5   4   8        3.89        3.36      2.15 o
   6   4   8       44.92       40.20      2.45 o
   7   4   8        8.47        8.21      2.30 o
   8   4   8        0.44        0.82      2.57 o
   9   4   8        0.13        3.05      6.44 o
  -4   5   8        2.78       -1.50      6.28 o
  -3   5   8       11.23       14.62      2.59 o
  -2   5   8        8.45       10.82      2.26 o
  -1   5   8        4.29        8.55      2.16 o
   0   5   8       38.98       35.72      2.06 o
   1   5   8       16.33       18.34      2.14 o
   2   5   8        0.01       -4.84      4.84 o
   3   5   8       43.29       44.23      2.34 o
   4   5   8       57.95       57.86      2.54 o
   5   5   8       41.41       41.83      2.48 o
   6   5   8        2.80        0.39      2.18 o
   7   5   8        3.48       -0.22      5.60 o
   8   5   8        8.04        9.18      2.64 o
   9   5   8        0.21        2.81      6.10 o
  -4   6   8        3.74        1.50      2.76 o
  -3   6   8        3.90        4.57      2.55 o
  -2   6   8        0.98       -5.60      5.60 o
  -1   6   8       50.03       48.33      2.57 o
   0   6   8       79.82       78.31      1.86 o
   1   6   8       49.16       50.51      2.40 o
   2   6   8      184.82      178.96      5.16 o
   3   6   8       23.81       25.52      2.29 o
   4   6   8       59.66       62.85      2.58 o
   5   6   8        2.37        5.45      2.11 o
   6   6   8        3.81        4.44      2.15 o
   7   6   8        1.74       -4.57      6.08 o
   8   6   8        0.64       -6.30      6.30 o
   9   6   8        0.02        2.76      2.72 o
  -3   7   8        6.40        4.44      2.71 o
  -2   7   8       10.94       11.53      2.55 o
  -1   7   8       10.39        8.15      2.52 o
   0   7   8       16.46       16.14      1.59 o
   1   7   8        2.02        1.88      2.18 o
   2   7   8        2.02       -3.74      4.69 o
   3   7   8        5.20        4.66      2.03 o
   4   7   8       31.81       27.75      2.39 o
   5   7   8        7.59        3.60      2.31 o
   6   7   8       22.19       23.60      2.61 o
   7   7   8        2.08       -3.61      6.09 o
   8   7   8        3.26        1.07      6.25 o
  -2   8   8        7.25        8.60      2.75 o
  -1   8   8        7.53       11.74      2.59 o
   0   8   8        3.45       -2.19      3.85 o
   1   8   8       12.35       16.71      2.37 o
   2   8   8        2.54        0.70      2.31 o
   3   8   8        2.02        4.67      2.25 o
   4   8   8       15.95       14.32      2.51 o
   5   8   8        0.35        2.68      5.47 o
   6   8   8        0.23       -5.69      5.69 o
   7   8   8        3.34       -0.51      6.16 o
   8   8   8        1.31       -1.13      6.37 o
   0   9   8        1.84        0.08      3.99 o
   1   9   8        0.01        0.24      5.49 o
   2   9   8        0.71        5.05      2.36 o
   3   9   8       13.22       14.17      2.50 o
   4   9   8        0.00       -1.91      5.78 o
   5   9   8        0.35        0.74      2.45 o
   6   9   8        5.13        5.20      2.60 o
   7   9   8       13.25       15.85      2.89 o
   2  10   8        0.12       -2.08      5.85 o
   3  10   8        0.27        2.57      5.47 o
   4  10   8       12.23       15.35      2.76 o
   5  10   8        6.32        5.09      2.71 o
  -1  -5   9        4.10        2.05      6.24 o
   0  -5   9        9.59       12.02      1.83 o
   1  -5   9        0.15       -0.14      2.52 o
   2  -5   9        0.81        3.36      2.54 o
  -3  -4   9        1.05       -3.20      6.53 o
  -2  -4   9       22.97       22.58      2.83 o
  -1  -4   9        0.80        0.71      2.51 o
   0  -4   9        0.00        0.11      3.77 o
   1  -4   9        0.30        3.29      2.34 o
   2  -4   9        2.70        2.86      5.80 o
   3  -4   9        0.44       -0.75      5.79 o
   4  -4   9        0.46       -1.57      6.26 o
  -4  -3   9        0.22        2.97      6.02 o
  -3  -3   9        0.07       -2.25      6.08 o
  -2  -3   9        1.10        1.37      5.63 o
  -1  -3   9        0.09       -3.71      5.58 o
   0  -3   9        8.47        8.10      1.70 o
   1  -3   9       14.30       14.07      2.37 o
   2  -3   9        3.12        4.22      2.30 o
   3  -3   9        0.13        1.10      2.40 o
   4  -3   9        3.16       -5.81      5.81 o
   5  -3   9        0.22        0.26      5.95 o
  -4  -2   9        0.43       -3.85      5.75 o
  -3  -2   9        2.91        7.06      2.51 o
  -2  -2   9        2.19        6.13      2.34 o
  -1  -2   9       17.12       18.08      2.33 o
   0  -2   9       20.67       19.60      1.54 o
   1  -2   9        6.36        1.73      4.85 o
   2  -2   9        7.05        9.19      2.16 o
   3  -2   9        9.58       11.15      2.25 o
   4  -2   9        1.14        0.29      2.33 o
   5  -2   9        5.04        1.42      5.66 o
   6  -2   9        0.02       -4.92      5.91 o
  -5  -1   9        0.82       -0.83      6.48 o
  -4  -1   9        0.89       -2.23      6.11 o
  -3  -1   9        0.70        1.36      2.53 o
  -2  -1   9       34.38       35.25      2.43 o
  -1  -1   9       13.31       12.25      2.17 o
   0  -1   9        3.95        4.81      1.41 o
   1  -1   9        2.91        7.07      2.00 o
   2  -1   9        5.64        8.90      2.03 o
   3  -1   9       31.00       33.42      2.35 o
   4  -1   9        7.87        6.29      2.24 o
   5  -1   9        0.88       -5.53      5.53 o
   6  -1   9       15.89       11.33      2.73 o
   7  -1   9        0.01        2.44      6.03 o
  -5   0   9        0.97       -0.51      2.74 o
  -4   0   9       24.74       23.92      2.79 o
  -3   0   9        5.66        4.38      2.53 o
  -2   0   9       12.11        2.72      2.45 o
  -1   0   9       10.82        8.67      2.24 o
   0   0   9        0.00       -3.28      3.28 o
   1   0   9       19.42       19.60      2.13 o
   2   0   9       18.71       17.26      2.26 o
   3   0   9       59.41       60.45      2.57 o
   4   0   9      146.88      142.72      4.43 o
   5   0   9        1.77        3.24      2.19 o
   6   0   9        0.71       -2.05      5.79 o
   7   0   9        2.45       -3.02      5.76 o
   8   0   9        0.46       -3.70      6.34 o
  -5   1   9        5.20        8.08      2.77 o
  -4   1   9        1.90        1.68      6.07 o
  -3   1   9        0.01        0.00      2.45 o
  -2   1   9       63.90       58.92      2.68 o
  -1   1   9        1.24       -0.18      5.11 o
   0   1   9       21.92       20.47      1.55 o
   1   1   9        2.19       -4.97      4.97 o
   2   1   9        0.36       -5.03      5.03 o
   3   1   9       48.69       49.39      2.53 o
   4   1   9       17.85       18.06      2.28 o
   5   1   9       47.25       46.14      2.60 o
   6   1   9        0.34       -1.09      5.39 o
   7   1   9        7.63       10.07      2.61 o
   8   1   9        1.57       -4.89      6.28 o
  -5   2   9        0.15        4.89      2.69 o
  -4   2   9        0.55       -5.70      5.70 o
  -3   2   9        7.31        2.82      2.57 o
  -2   2   9      161.39      155.69      4.94 o
  -1   2   9       13.01       13.21      2.21 o
   0   2   9       11.19       12.28      1.47 o
   1   2   9       14.13       15.18      2.15 o
   2   2   9        1.80        4.26      2.02 o
   3   2   9       46.78       45.74      2.48 o
   4   2   9       82.84       88.69      2.89 o
   5   2   9       15.80       14.47      2.24 o
   6   2   9       46.69       40.63      2.70 o
   7   2   9        1.94        2.55      5.56 o
   8   2   9        2.85        5.70      2.60 o
  -4   3   9        0.22        1.24      6.06 o
  -3   3   9        2.74        1.12      5.55 o
  -2   3   9       19.80       19.46      2.38 o
  -1   3   9      117.88      117.53      3.12 o
   0   3   9       34.73       31.42      1.60 o
   1   3   9        0.89        0.00      4.85 o
   2   3   9       15.96       16.00      2.14 o
   3   3   9        8.14       11.84      2.17 o
   4   3   9       35.65       39.09      2.49 o
   5   3   9        9.09       10.62      2.18 o
   6   3   9      136.77      139.03      3.86 o
   7   3   9        7.57       -6.31      6.31 o
   8   3   9        1.00        3.11      2.60 o
  -4   4   9       11.18       10.33      2.85 o
  -3   4   9        9.87        7.04      2.64 o
  -2   4   9        3.44        2.91      2.37 o
  -1   4   9       24.50       24.94      2.39 o
   0   4   9       48.31       46.86      2.31 o
   1   4   9       14.58       14.72      2.19 o
   2   4   9       40.67       43.45      2.33 o
   3   4   9       63.77       64.76      2.60 o
   4   4   9        0.19       -5.30      5.30 o
   5   4   9       25.76       25.85      2.42 o
   6   4   9        1.67       -2.10      5.57 o
   7   4   9       20.02       19.71      2.74 o
   8   4   9        4.52        8.11      2.67 o
   9   4   9        0.67        3.01      2.80 o
  -4   5   9        0.28        2.98      6.22 o
  -3   5   9        0.94        1.96      6.10 o
  -2   5   9        0.13        2.21      5.61 o
  -1   5   9        1.71       -5.26      5.26 o
   0   5   9        6.15        5.73      1.50 o
   1   5   9      504.28      528.34     11.67 o
   2   5   9       38.87       37.63      2.38 o
   3   5   9        1.94        1.61      5.01 o
   4   5   9       21.85       22.12      2.36 o
   5   5   9        0.55       -5.32      5.32 o
   6   5   9        0.24        0.43      5.47 o
   7   5   9        0.25        0.48      2.47 o
   8   5   9        6.05        5.20      2.79 o
  -3   6   9        0.57       -2.68      2.68 o
  -2   6   9        6.09        6.70      2.61 o
  -1   6   9        5.26        3.48      2.37 o
   0   6   9        5.24        6.16      1.50 o
   1   6   9       41.12       40.72      2.44 o
   2   6   9        2.83        2.05      5.02 o
   3   6   9       13.64       13.84      2.20 o
   4   6   9        9.94       13.01      2.20 o
   5   6   9        1.41        0.55      2.16 o
   6   6   9        3.00        1.43      2.45 o
   7   6   9        2.85       -2.67      6.15 o
   8   6   9        0.21       -4.84      6.14 o
  -2   7   9        0.96       -3.59      6.37 o
  -1   7   9        2.44        4.18      2.47 o
   0   7   9       30.61       33.69      2.32 o
   1   7   9        6.13        2.68      5.38 o
   2   7   9       36.77       36.85      2.50 o
   3   7   9       19.65       17.87      2.30 o
   4   7   9        3.60       -1.05      5.21 o
   5   7   9        2.03        7.07      2.29 o
   6   7   9        0.10       -5.98      5.98 o
   7   7   9        1.30        3.38      2.48 o
   8   7   9        0.92        1.52      2.74 o
  -1   8   9        4.80       -2.08      6.45 o
   0   8   9        0.00       -0.57      3.98 o
   1   8   9        0.36        1.36      2.36 o
   2   8   9        1.04        3.72      2.37 o
   3   8   9        7.86        6.85      2.41 o
   4   8   9        8.98        7.51      2.57 o
   5   8   9        3.61       -5.44      5.74 o
   6   8   9        2.48       -6.28      6.28 o
   7   8   9        2.29        4.39      2.59 o
   1   9   9        1.91        1.17      2.52 o
   2   9   9        2.44       -1.23      5.78 o
   3   9   9        1.27        0.73      5.75 o
   4   9   9       11.37       11.27      2.67 o
   5   9   9        4.11        2.37      2.62 o
   6   9   9        0.01       -6.38      6.38 o
   0  -4  10        0.98       -2.66      4.20 o
   1  -4  10        4.21        6.71      2.56 o
   2  -4  10        0.04       -6.48      6.48 o
  -2  -3  10        3.50       -1.54      6.41 o
  -1  -3  10        0.98       -2.95      6.23 o
   0  -3  10        1.79        0.66      2.17 o
   1  -3  10        0.16       -1.41      5.39 o
   2  -3  10        5.18       -2.42      6.15 o
   3  -3  10        0.22        0.33      2.52 o
   4  -3  10        0.83        0.26      6.06 o
  -3  -2  10        0.58       -2.66      6.12 o
  -2  -2  10       13.36       17.26      2.67 o
  -1  -2  10       11.06        9.79      2.64 o
   0  -2  10        0.90        6.29      1.61 o
   1  -2  10        4.45       -0.65      5.37 o
   2  -2  10        0.40       -4.69      5.83 o
   3  -2  10        2.32        2.70      2.43 o
   4  -2  10        2.05        1.51      2.46 o
   5  -2  10        6.31        1.30      6.25 o
  -3  -1  10        0.34        1.53      5.92 o
  -2  -1  10        4.21       -1.16      5.97 o
  -1  -1  10        0.21        1.15      2.36 o
   0  -1  10       13.67       10.54      1.71 o
   1  -1  10        2.39       -4.07      5.34 o
   2  -1  10        0.89       -1.44      2.33 o
   3  -1  10       12.96       13.37      2.41 o
   4  -1  10       23.02       33.21      2.60 o
   5  -1  10        2.45       -4.12      5.77 o
   6  -1  10        1.51       -2.63      6.39 o
  -4   0  10        1.14       -3.79      6.32 o
  -3   0  10        1.20        1.74      6.14 o
  -2   0  10       17.15       15.81      2.69 o
  -1   0  10       23.54       24.49      2.63 o
   0   0  10       50.94       44.65      3.80 o
   1   0  10       63.46       61.25      2.61 o
   2   0  10       14.57       11.13      2.25 o
   3   0  10       17.81       20.69      2.25 o
   4   0  10        5.14        4.41      2.36 o
   5   0  10        2.91        5.49      2.44 o
   6   0  10        0.52       -0.75      5.78 o
   7   0  10        5.67        8.04      2.78 o
  -4   1  10        0.24        1.11      2.72 o
  -3   1  10       10.63       13.15      2.67 o
  -2   1  10        7.41        6.97      2.55 o
  -1   1  10       16.19       17.97      2.38 o
   0   1  10       56.63       55.53      1.78 o
   1   1  10        5.28        1.88      2.10 o
   2   1  10        1.65        0.37      4.76 o
   3   1  10       43.15       42.15      2.51 o
   4   1  10        6.85        9.27      2.21 o
   5   1  10       16.27       18.18      2.52 o
   6   1  10        3.21       -5.85      5.85 o
   7   1  10        0.10       -6.49      6.49 o
  -4   2  10        0.03        0.40      2.70 o
  -3   2  10        0.72       -6.16      6.16 o
  -2   2  10        7.46        6.60      2.49 o
  -1   2  10        0.21       -0.61      5.15 o
   0   2  10        5.01        3.15      1.94 o
   1   2  10        0.34       -5.17      5.17 o
   2   2  10        4.74       -1.09      5.08 o
   3   2  10       49.69       56.16      2.60 o
   4   2  10        5.20        1.70      2.22 o
   5   2  10       34.41       32.48      2.62 o
   6   2  10       11.25        7.58      2.59 o
   7   2  10        0.85        0.25      5.95 o
   8   2  10        3.29        6.85      2.76 o
  -4   3  10        9.13       12.13      2.86 o
  -3   3  10        0.02        3.23      2.54 o
  -2   3  10        3.65        3.36      2.53 o
  -1   3  10       34.42       35.22      2.68 o
   0   3  10        0.58       -0.69      1.93 o
   1   3  10        1.37        2.02      2.08 o
   2   3  10      137.62      145.14      4.34 o
   3   3  10      121.78      121.75      3.55 o
   4   3  10        8.76        6.86      2.24 o
   5   3  10        2.47        2.19      2.28 o
   6   3  10       44.04       42.11      2.93 o
   7   3  10        2.45        0.00      5.94 o
   8   3  10        0.00        1.94      6.00 o
  -3   4  10        1.13       -0.63      2.72 o
  -2   4  10        2.67        1.75      2.60 o
  -1   4  10       35.05       37.77      2.81 o
   0   4  10       43.24       41.70      1.80 o
   1   4  10       20.22       22.22      2.30 o
   2   4  10       33.45       30.64      2.39 o
   3   4  10       13.44       10.98      2.31 o
   4   4  10        0.23       -5.17      5.17 o
   5   4  10        8.71       16.85      2.42 o
   6   4  10        0.08        1.83      6.02 o
   7   4  10        1.19        7.08      2.55 o
   8   4  10        8.22        0.83      6.69 o
  -3   5  10        5.90        5.64      2.81 o
  -2   5  10       29.02       39.09      2.88 o
  -1   5  10        1.49        0.00      6.00 o
   0   5  10       77.60       78.70      2.13 o
   1   5  10        0.93        1.02      2.14 o
   2   5  10       14.47       13.85      2.23 o
   3   5  10       24.81       21.75      2.38 o
   4   5  10       18.91       21.72      2.39 o
   5   5  10        0.01       -2.39      5.61 o
   6   5  10        2.94        5.22      2.56 o
   7   5  10        0.65        9.74      2.59 o
   8   5  10       46.69       44.64      3.38 o
  -2   6  10        0.35        0.15      2.62 o
  -1   6  10        1.05        0.44      2.55 o
   0   6  10       10.55       14.10      1.76 o
   1   6  10       24.02       25.10      2.59 o
   2   6  10       61.09       57.86      2.83 o
   3   6  10        0.00       -5.45      5.45 o
   4   6  10        4.73        7.80      2.39 o
   5   6  10        6.20        8.06      2.52 o
   6   6  10        8.08        6.98      2.69 o
   7   6  10        0.22        6.71      2.55 o
   8   6  10        0.02        1.14      6.86 o
  -1   7  10        2.41        5.39      2.63 o
   0   7  10        0.39        0.20      2.29 o
   1   7  10       22.14       24.16      2.55 o
   2   7  10        0.73        1.77      5.54 o
   3   7  10        0.96       -1.53      5.45 o
   4   7  10        1.89        4.44      2.44 o
   5   7  10        1.03       -6.31      6.31 o
   6   7  10        1.00       -1.26      5.72 o
   7   7  10        1.21       -1.08      6.41 o
   0   8  10        0.55        1.90      2.32 o
   1   8  10        2.90        0.98      6.18 o
   2   8  10        9.11       12.37      2.59 o
   3   8  10       44.23       57.42      2.99 o
   4   8  10        5.92        2.39      2.62 o
   5   8  10        1.61       -5.04      5.91 o
   6   8  10        0.28        5.58      2.61 o
   2   9  10        0.38        1.87      2.57 o
   3   9  10       10.81       13.82      2.71 o
   4   9  10        8.82       12.70      2.75 o
   5   9  10        0.37       -6.66      6.66 o
  -1  -2  11        2.33        1.30      6.22 o
   0  -2  11        0.57        2.89      4.04 o
   1  -2  11        2.12       -3.19      5.98 o
   2  -2  11        2.48        2.51      5.72 o
   3  -2  11        3.64        3.93      2.60 o
   4  -2  11        0.08        1.62      5.86 o
  -2  -1  11        0.34        1.57      5.88 o
  -1  -1  11       14.32       13.53      2.80 o
   0  -1  11       29.74       25.70      1.92 o
   1  -1  11        8.47       -3.01      6.07 o
   2  -1  11        2.01        2.82      5.73 o
   3  -1  11        1.11        1.64      2.57 o
   4  -1  11        0.13       -5.96      5.96 o
   5  -1  11        2.02        1.01      2.71 o
  -2   0  11        0.11        0.51      5.97 o
  -1   0  11        4.82        2.16      5.85 o
   0   0  11       24.07       26.13      1.87 o
   1   0  11        2.68        1.08      2.39 o
   2   0  11        1.40        0.89      5.33 o
   3   0  11        3.44        2.30      5.74 o
   4   0  11        0.90        5.25      2.52 o
   5   0  11        6.12        6.56      2.64 o
   6   0  11        0.93        7.32      2.61 o
  -3   1  11        1.89        8.24      2.74 o
  -2   1  11        0.03        0.00      6.00 o
  -1   1  11        4.49        1.17      5.99 o
   0   1  11        2.16        0.89      2.16 o
   1   1  11        0.31       -0.65      5.48 o
   2   1  11        7.07        5.73      2.36 o
   3   1  11        1.81       -3.08      5.49 o
   4   1  11        2.25        4.41      2.47 o
   5   1  11        1.93       -6.23      6.23 o
   6   1  11        0.48        1.87      2.65 o
  -3   2  11        2.57        7.32      2.77 o
  -2   2  11        0.25        0.70      2.54 o
  -1   2  11        2.00        0.69      5.91 o
   0   2  11        0.17       -1.44      2.62 o
   1   2  11        0.10        4.39      2.34 o
   2   2  11       70.00       65.58      3.03 o
   3   2  11       31.02       30.70      2.76 o
   4   2  11        9.68        9.93      2.55 o
   5   2  11        0.88       -0.22      2.52 o
   6   2  11        5.13        8.73      2.71 o
   7   2  11        1.03       -6.71      6.71 o
  -2   3  11        2.27       -6.15      6.15 o
  -1   3  11        6.06        8.71      2.63 o
   0   3  11        8.32        7.66      4.83 o
   1   3  11        1.32       -2.49      2.49 o
   2   3  11       21.49       23.50      2.56 o
   3   3  11       16.70       18.06      2.61 o
   4   3  11       16.22       14.69      2.70 o
   5   3  11        4.58        6.53      2.55 o
   6   3  11        0.52       -2.25      5.99 o
   7   3  11        0.07       -4.59      6.17 o
  -2   4  11        1.40        4.15      2.71 o
  -1   4  11        0.15       -6.00      6.00 o
   0   4  11        1.22        1.18      5.62 o
   1   4  11        0.50       -2.58      5.60 o
   2   4  11        3.22        4.31      2.38 o
   3   4  11       20.61       18.94      2.69 o
   4   4  11       16.18       17.12      2.66 o
   5   4  11        0.89        0.23      5.83 o
   6   4  11        4.35        7.66      2.65 o
   7   4  11       13.25       15.20      2.80 o
  -2   5  11        1.85        2.15      5.94 o
  -1   5  11        6.70       -0.25      6.42 o
   0   5  11       15.90       12.34      1.87 o
   1   5  11       20.07       19.07      2.63 o
   2   5  11        3.15        1.74      5.69 o
   3   5  11        0.54        1.32      5.56 o
   4   5  11        0.51       -5.27      5.27 o
   5   5  11       16.43       15.30      2.76 o
   6   5  11        1.15       -5.86      6.52 o
   7   5  11       11.68        1.90      6.90 o
  -1   6  11        2.53       -7.18      7.18 o
   0   6  11        3.53        5.04      1.81 o
   1   6  11        0.00        1.16      5.68 o
   2   6  11        3.61        2.28      5.79 o
   3   6  11        6.89        6.78      2.46 o
   4   6  11        1.24       -6.04      6.04 o
   5   6  11        0.01       -5.40      6.25 o
   6   6  11        1.36       -2.62      6.33 o
   7   6  11        0.78       -1.20      2.82 o
   0   7  11        4.50        5.99      1.87 o
   1   7  11        3.89        5.13      2.57 o
   2   7  11       48.53       44.78      2.97 o
   3   7  11        0.08       -0.95      5.94 o
   4   7  11        0.00       -2.97      5.87 o
   5   7  11        0.85        1.92      2.58 o
   6   7  11        0.19       -1.90      5.98 o
   2   8  11       25.13       21.45      2.96 o
   3   8  11       15.80       18.52      2.86 o
   4   8  11        0.45       -5.80      5.97 o
   5   8  11        1.55        2.23      2.73 o
   1  -1  12        0.01        2.74      2.54 o
   2  -1  12        0.23       -2.59      2.59 o
   0   0  12        0.68        0.25      4.13 o
   1   0  12        2.17        0.42      2.49 o
   2   0  12        0.03        0.14      2.48 o
   3   0  12        0.84        3.73      2.55 o
   4   0  12        0.74        0.45      2.65 o
  -1   1  12        1.02        1.05      6.27 o
   0   1  12        0.95       -1.29      4.04 o
   1   1  12        0.83        1.15      2.42 o
   2   1  12        0.08       -2.39      5.82 o
   3   1  12        6.57        0.25      5.97 o
   4   1  12        5.82        6.84      2.73 o
   5   1  12        2.23       -1.08      6.56 o
  -1   2  12        0.13        5.97      2.57 o
   0   2  12       10.03        8.42      2.84 o
   1   2  12        0.12       -5.82      5.82 o
   2   2  12       19.60       25.67      2.71 o
   3   2  12        1.84       -5.96      5.96 o
   4   2  12        1.81       -5.77      6.15 o
   5   2  12        3.47       -5.78      6.39 o
   6   2  12        5.43        9.35      2.98 o
  -1   3  12        0.19       -0.79      6.43 o
   0   3  12        1.67        0.88      4.07 o
   1   3  12        6.38        8.74      2.57 o
   2   3  12        0.32        3.80      2.44 o
   3   3  12       14.53       13.56      2.76 o
   4   3  12        0.39        1.86      2.64 o
   5   3  12        0.96        6.02      2.60 o
   6   3  12        0.01        1.65      6.42 o
  -1   4  12        4.47       -4.00      6.31 o
   0   4  12       14.94       19.55      3.17 o
   1   4  12        2.99        3.73      2.56 o
   2   4  12        0.05       -5.93      5.93 o
   3   4  12        1.58        1.48      2.55 o
   4   4  12       11.62       -0.25      6.84 o
   5   4  12        1.68        1.55      6.75 o
   6   4  12        7.99        7.58      2.93 o
   0   5  12        1.60        3.32      3.28 o
   1   5  12        1.53        1.95      2.58 o
   2   5  12        6.80        5.00      2.64 o
   3   5  12        0.04        0.55      2.59 o
   4   5  12        4.80       -4.52      6.24 o
   5   5  12        0.05        2.36      2.63 o
   6   5  12        0.30       -4.45      6.62 o
   1   6  12        0.17       -5.39      6.17 o
   2   6  12        2.40        4.30      2.61 o
   3   6  12        4.18       -2.98      5.95 o
   4   6  12        8.47       -5.67      6.60 o
   5   6  12        6.84        7.49      2.80 o
   3   7  12        5.00        4.16      2.77 o
   4   7  12        5.84       11.61      2.76 o
   2   2  13        0.43        0.35      2.62 o
   2   3  13        0.07       -6.09      6.16 o
   3   3  13        0.56       -6.55      6.62 o
   2   4  13        2.42        2.90      6.16 o
   3   4  13        2.72        3.96      2.68 o
 
